# Supplementary material for: Cost-aware orchestration of applications over heterogeneous clouds
Source: PLoS One. 2020 Feb 18;15(2):e0228086. doi: 10.1371/journal.pone.0228086 (PMC7028274; doi:10.1371/journal.pone.0228086)
Supplement: S1 File — This file contains the raw experimental results from the evaluation of the proposed system. (XLSX) [file pone.0228086.s001.xlsx]

## Sheet: Sheet1
1failure detected on at time 1510953218028	1failure resolved on at time 1510953218029				1510953218028	1510953218029	1		0.894737
2failure detected on at time 1510953278032	2failure resolved on at time 1510953278033				1510953278032	1510953278033	1
3failure detected on at time 1510953338033	3failure resolved on at time 1510953338037				1510953338033	1510953338037	4
4failure detected on at time 1510953398038	4failure resolved on at time 1510953398039				1510953398038	1510953398039	1
5failure detected on at time 1510953458041	5failure resolved on at time 1510953458042				1510953458041	1510953458042	1
6failure detected on at time 1510953518045	6failure resolved on at time 1510953518045				1510953518045	1510953518045	0
7failure detected on at time 1510953578048	7failure resolved on at time 1510953578049				1510953578048	1510953578049	1
8failure detected on at time 1510953638052	8failure resolved on at time 1510953638052				1510953638052	1510953638052	0
9failure detected on at time 1510953698060	9failure resolved on at time 1510953698061				1510953698060	1510953698061	1
10failure detected on at time 1510953758068	10failure resolved on at time 1510953758070				1510953758068	1510953758070	2
11failure detected on at time 1510953818073	11failure resolved on at time 1510953818074				1510953818073	1510953818074	1
12failure detected on at time 1510953878081	12failure resolved on at time 1510953878082				1510953878081	1510953878082	1
13failure detected on at time 1510953938090	13failure resolved on at time 1510953938090				1510953938090	1510953938090	0
14failure detected on at time 1510953998094	14failure resolved on at time 1510953998095				1510953998094	1510953998095	1
15failure detected on at time 1510954058103	15failure resolved on at time 1510954058103				1510954058103	1510954058103	0
16failure detected on at time 1510954118110	16failure resolved on at time 1510954118111				1510954118110	1510954118111	1
17failure detected on at time 1510954178119	17failure resolved on at time 1510954178119				1510954178119	1510954178119	0
18failure detected on at time 1510954238126	18failure resolved on at time 1510954238127				1510954238126	1510954238127	1
19failure detected on at time 1510954298134	19failure resolved on at time 1510954298134				1510954298134	1510954298134	0
20failure detected on at time 1510954358135	20failure resolved on at time 1510954358141				1510954358135	1510954358141	6
21failure detected on at time 1510954418139	21failure resolved on at time 1510954418145				1510954418139	1510954418145	6
22failure detected on at time 1510954478143	22failure resolved on at time 1510954478143				1510954478143	1510954478143	0
23failure detected on at time 1510954538149	23failure resolved on at time 1510954538150				1510954538149	1510954538150	1
24failure detected on at time 1510954598150	24failure resolved on at time 1510954598151				1510954598150	1510954598151	1
25failure detected on at time 1510954658152	25failure resolved on at time 1510954658153				1510954658152	1510954658153	1
26failure detected on at time 1510954718162	26failure resolved on at time 1510954718162				1510954718162	1510954718162	0
27failure detected on at time 1510954778168	27failure resolved on at time 1510954778169				1510954778168	1510954778169	1
28failure detected on at time 1510954838176	28failure resolved on at time 1510954838176				1510954838176	1510954838176	0
29failure detected on at time 1510954898181	29failure resolved on at time 1510954898182				1510954898181	1510954898182	1
30failure detected on at time 1510954958190	30failure resolved on at time 1510954958196				1510954958190	1510954958196	6
31failure detected on at time 1510955018196	31failure resolved on at time 1510955018197				1510955018196	1510955018197	1
32failure detected on at time 1510955078205	32failure resolved on at time 1510955078205				1510955078205	1510955078205	0
33failure detected on at time 1510955138215	33failure resolved on at time 1510955138216				1510955138215	1510955138216	1
34failure detected on at time 1510955198222	34failure resolved on at time 1510955198223				1510955198222	1510955198223	1
35failure detected on at time 1510955258226	35failure resolved on at time 1510955258226				1510955258226	1510955258226	0
36failure detected on at time 1510955318230	36failure resolved on at time 1510955318231				1510955318230	1510955318231	1
37failure detected on at time 1510955378237	37failure resolved on at time 1510955378238				1510955378237	1510955378238	1
38failure detected on at time 1510955438248	38failure resolved on at time 1510955438249				1510955438248	1510955438249	1
39failure detected on at time 1510955498251	39failure resolved on at time 1510955498252				1510955498251	1510955498252	1
40failure detected on at time 1510955558261	40failure resolved on at time 1510955558267				1510955558261	1510955558267	6
41failure detected on at time 1510955618268	41failure resolved on at time 1510955618269				1510955618268	1510955618269	1
42failure detected on at time 1510955678273	42failure resolved on at time 1510955678274				1510955678273	1510955678274	1
43failure detected on at time 1510955738274	43failure resolved on at time 1510955738275				1510955738274	1510955738275	1
44failure detected on at time 1510955798279	44failure resolved on at time 1510955798279				1510955798279	1510955798279	0
45failure detected on at time 1510955858287	45failure resolved on at time 1510955858288				1510955858287	1510955858288	1
46failure detected on at time 1510955918296	46failure resolved on at time 1510955918297				1510955918296	1510955918297	1
47failure detected on at time 1510955978298	47failure resolved on at time 1510955978299				1510955978298	1510955978299	1
48failure detected on at time 1510956038305	48failure resolved on at time 1510956038306				1510956038305	1510956038306	1
49failure detected on at time 1510956098314	49failure resolved on at time 1510956098314				1510956098314	1510956098314	0
50failure detected on at time 1510956158321	50failure resolved on at time 1510956158322				1510956158321	1510956158322	1
51failure detected on at time 1510956218326	51failure resolved on at time 1510956218326				1510956218326	1510956218326	0
52failure detected on at time 1510956278335	52failure resolved on at time 1510956278336				1510956278335	1510956278336	1
53failure detected on at time 1510956338337	53failure resolved on at time 1510956338337				1510956338337	1510956338337	0
54failure detected on at time 1510956398342	54failure resolved on at time 1510956398343				1510956398342	1510956398343	1
55failure detected on at time 1510956458349	55failure resolved on at time 1510956458349				1510956458349	1510956458349	0
56failure detected on at time 1510956518354	56failure resolved on at time 1510956518355				1510956518354	1510956518355	1
57failure detected on at time 1510956578363	57failure resolved on at time 1510956578364				1510956578363	1510956578364	1
58failure detected on at time 1510956638371	58failure resolved on at time 1510956638371				1510956638371	1510956638371	0
59failure detected on at time 1510956698372	59failure resolved on at time 1510956698372				1510956698372	1510956698372	0
60failure detected on at time 1510956758374	60failure resolved on at time 1510956758379				1510956758374	1510956758379	5
61failure detected on at time 1510956818379	61failure resolved on at time 1510956818380				1510956818379	1510956818380	1
62failure detected on at time 1510956878386	62failure resolved on at time 1510956878387				1510956878386	1510956878387	1
63failure detected on at time 1510956938388	63failure resolved on at time 1510956938388				1510956938388	1510956938388	0
64failure detected on at time 1510956998393	64failure resolved on at time 1510956998394				1510956998393	1510956998394	1
65failure detected on at time 1510957058394	65failure resolved on at time 1510957058395				1510957058394	1510957058395	1
66failure detected on at time 1510957118401	66failure resolved on at time 1510957118402				1510957118401	1510957118402	1
67failure detected on at time 1510957178409	67failure resolved on at time 1510957178409				1510957178409	1510957178409	0
68failure detected on at time 1510957238413	68failure resolved on at time 1510957238413				1510957238413	1510957238413	0
69failure detected on at time 1510957298419	69failure resolved on at time 1510957298419				1510957298419	1510957298419	0
70failure detected on at time 1510957358428	70failure resolved on at time 1510957358434				1510957358428	1510957358434	6
71failure detected on at time 1510957418436	71failure resolved on at time 1510957418437				1510957418436	1510957418437	1
72failure detected on at time 1510957478437	72failure resolved on at time 1510957478437				1510957478437	1510957478437	0
73failure detected on at time 1510957538446	73failure resolved on at time 1510957538446				1510957538446	1510957538446	0
74failure detected on at time 1510957598454	74failure resolved on at time 1510957598455				1510957598454	1510957598455	1
75failure detected on at time 1510957658462	75failure resolved on at time 1510957658463				1510957658462	1510957658463	1
76failure detected on at time 1510957718470	76failure resolved on at time 1510957718471				1510957718470	1510957718471	1
77failure detected on at time 1510957778476	77failure resolved on at time 1510957778477				1510957778476	1510957778477	1
78failure detected on at time 1510957838486	78failure resolved on at time 1510957838486				1510957838486	1510957838486	0
79failure detected on at time 1510957898494	79failure resolved on at time 1510957898495				1510957898494	1510957898495	1
80failure detected on at time 1510957958498	80failure resolved on at time 1510957958504				1510957958498	1510957958504	6
81failure detected on at time 1510958018507	81failure resolved on at time 1510958018508				1510958018507	1510958018508	1
82failure detected on at time 1510958078512	82failure resolved on at time 1510958078513				1510958078512	1510958078513	1
83failure detected on at time 1510958138514	83failure resolved on at time 1510958138515				1510958138514	1510958138515	1
84failure detected on at time 1510958198521	84failure resolved on at time 1510958198521				1510958198521	1510958198521	0
85failure detected on at time 1510958258527	85failure resolved on at time 1510958258533				1510958258527	1510958258533	6
86failure detected on at time 1510958318535	86failure resolved on at time 1510958318536				1510958318535	1510958318536	1
87failure detected on at time 1510958378537	87failure resolved on at time 1510958378543				1510958378537	1510958378543	6
88failure detected on at time 1510958438547	88failure resolved on at time 1510958438552				1510958438547	1510958438552	5
89failure detected on at time 1510958498557	89failure resolved on at time 1510958498559				1510958498557	1510958498559	2
90failure detected on at time 1510958558566	90failure resolved on at time 1510958558568				1510958558566	1510958558568	2
91failure detected on at time 1510958618571	91failure resolved on at time 1510958618571				1510958618571	1510958618571	0
92failure detected on at time 1510958678572	92failure resolved on at time 1510958678572				1510958678572	1510958678572	0
93failure detected on at time 1510958738575	93failure resolved on at time 1510958738576				1510958738575	1510958738576	1
94failure detected on at time 1510958798585	94failure resolved on at time 1510958798585				1510958798585	1510958798585	0
95failure detected on at time 1510958858593	95failure resolved on at time 1510958858593				1510958858593	1510958858593	0
96failure detected on at time 1510958918597	96failure resolved on at time 1510958918598				1510958918597	1510958918598	1
97failure detected on at time 1510958978608	97failure resolved on at time 1510958978608				1510958978608	1510958978608	0
98failure detected on at time 1510959038614	98failure resolved on at time 1510959038614				1510959038614	1510959038614	0
99failure detected on at time 1510959098622	99failure resolved on at time 1510959098623				1510959098622	1510959098623	1
100failure detected on at time 1510959158623	100failure resolved on at time 1510959158624				1510959158623	1510959158624	1
101failure detected on at time 1510959218631	101failure resolved on at time 1510959218632				1510959218631	1510959218632	1
102failure detected on at time 1510959278634	102failure resolved on at time 1510959278640				1510959278634	1510959278640	6
103failure detected on at time 1510959338641	103failure resolved on at time 1510959338641				1510959338641	1510959338641	0
104failure detected on at time 1510959398647	104failure resolved on at time 1510959398648				1510959398647	1510959398648	1
105failure detected on at time 1510959458654	105failure resolved on at time 1510959458654				1510959458654	1510959458654	0
106failure detected on at time 1510959518662	106failure resolved on at time 1510959518662				1510959518662	1510959518662	0
107failure detected on at time 1510959578663	107failure resolved on at time 1510959578664				1510959578663	1510959578664	1
108failure detected on at time 1510959638672	108failure resolved on at time 1510959638678				1510959638672	1510959638678	6
109failure detected on at time 1510959698681	109failure resolved on at time 1510959698682				1510959698681	1510959698682	1
110failure detected on at time 1510959758692	110failure resolved on at time 1510959758692				1510959758692	1510959758692	0
111failure detected on at time 1510959818696	111failure resolved on at time 1510959818696				1510959818696	1510959818696	0
112failure detected on at time 1510959878703	112failure resolved on at time 1510959878704				1510959878703	1510959878704	1
113failure detected on at time 1510959938713	113failure resolved on at time 1510959938713				1510959938713	1510959938713	0
114failure detected on at time 1510959998718	114failure resolved on at time 1510959998718				1510959998718	1510959998718	0
115failure detected on at time 1510960058723	115failure resolved on at time 1510960058723				1510960058723	1510960058723	0
116failure detected on at time 1510960118733	116failure resolved on at time 1510960118734				1510960118733	1510960118734	1
117failure detected on at time 1510960178740	117failure resolved on at time 1510960178741				1510960178740	1510960178741	1
118failure detected on at time 1510960238741	118failure resolved on at time 1510960238742				1510960238741	1510960238742	1
119failure detected on at time 1510960298752	119failure resolved on at time 1510960298753				1510960298752	1510960298753	1
120failure detected on at time 1510960358761	120failure resolved on at time 1510960358763				1510960358761	1510960358763	2
121failure detected on at time 1510960418764	121failure resolved on at time 1510960418764				1510960418764	1510960418764	0
122failure detected on at time 1510960478768	122failure resolved on at time 1510960478768				1510960478768	1510960478768	0
123failure detected on at time 1510960538772	123failure resolved on at time 1510960538772				1510960538772	1510960538772	0
124failure detected on at time 1510960598773	124failure resolved on at time 1510960598773				1510960598773	1510960598773	0
125failure detected on at time 1510960658782	125failure resolved on at time 1510960658783				1510960658782	1510960658783	1
126failure detected on at time 1510960718790	126failure resolved on at time 1510960718791				1510960718790	1510960718791	1
127failure detected on at time 1510960778799	127failure resolved on at time 1510960778801				1510960778799	1510960778801	2
128failure detected on at time 1510960838806	128failure resolved on at time 1510960838807				1510960838806	1510960838807	1
129failure detected on at time 1510960898813	129failure resolved on at time 1510960898813				1510960898813	1510960898813	0
130failure detected on at time 1510960958818	130failure resolved on at time 1510960958819				1510960958818	1510960958819	1
131failure detected on at time 1510961018823	131failure resolved on at time 1510961018823				1510961018823	1510961018823	0
132failure detected on at time 1510961078830	132failure resolved on at time 1510961078830				1510961078830	1510961078830	0
133failure detected on at time 1510961138832	133failure resolved on at time 1510961138832				1510961138832	1510961138832	0
134failure detected on at time 1510961198838	134failure resolved on at time 1510961198839				1510961198838	1510961198839	1
135failure detected on at time 1510961258843	135failure resolved on at time 1510961258843				1510961258843	1510961258843	0
136failure detected on at time 1510961318851	136failure resolved on at time 1510961318851				1510961318851	1510961318851	0
137failure detected on at time 1510961378860	137failure resolved on at time 1510961378861				1510961378860	1510961378861	1
138failure detected on at time 1510961438866	138failure resolved on at time 1510961438867				1510961438866	1510961438867	1
139failure detected on at time 1510961498867	139failure resolved on at time 1510961498867				1510961498867	1510961498867	0
140failure detected on at time 1510961558867	140failure resolved on at time 1510961558873				1510961558867	1510961558873	6
141failure detected on at time 1510961618871	141failure resolved on at time 1510961618871				1510961618871	1510961618871	0
142failure detected on at time 1510961678881	142failure resolved on at time 1510961678882				1510961678881	1510961678882	1
143failure detected on at time 1510961738888	143failure resolved on at time 1510961738889				1510961738888	1510961738889	1
144failure detected on at time 1510961798898	144failure resolved on at time 1510961798898				1510961798898	1510961798898	0
145failure detected on at time 1510961858906	145failure resolved on at time 1510961858911				1510961858906	1510961858911	5
146failure detected on at time 1510961918909	146failure resolved on at time 1510961918910				1510961918909	1510961918910	1
147failure detected on at time 1510961978912	147failure resolved on at time 1510961978912				1510961978912	1510961978912	0
148failure detected on at time 1510962038913	148failure resolved on at time 1510962038914				1510962038913	1510962038914	1
149failure detected on at time 1510962098920	149failure resolved on at time 1510962098920				1510962098920	1510962098920	0
150failure detected on at time 1510962158920	150failure resolved on at time 1510962158921				1510962158920	1510962158921	1
151failure detected on at time 1510962218931	151failure resolved on at time 1510962218931				1510962218931	1510962218931	0
152failure detected on at time 1510962278939	152failure resolved on at time 1510962278939				1510962278939	1510962278939	0
153failure detected on at time 1510962338946	153failure resolved on at time 1510962338947				1510962338946	1510962338947	1
154failure detected on at time 1510962398952	154failure resolved on at time 1510962398953				1510962398952	1510962398953	1
155failure detected on at time 1510962458961	155failure resolved on at time 1510962458961				1510962458961	1510962458961	0
156failure detected on at time 1510962518964	156failure resolved on at time 1510962518964				1510962518964	1510962518964	0
157failure detected on at time 1510962578968	157failure resolved on at time 1510962578968				1510962578968	1510962578968	0
158failure detected on at time 1510962638973	158failure resolved on at time 1510962638973				1510962638973	1510962638973	0
159failure detected on at time 1510962698981	159failure resolved on at time 1510962698982				1510962698981	1510962698982	1
160failure detected on at time 1510962758990	160failure resolved on at time 1510962758990				1510962758990	1510962758990	0
161failure detected on at time 1510962818998	161failure resolved on at time 1510962819004				1510962818998	1510962819004	6
162failure detected on at time 1510962879004	162failure resolved on at time 1510962879004				1510962879004	1510962879004	0
163failure detected on at time 1510962939011	163failure resolved on at time 1510962939011				1510962939011	1510962939011	0
164failure detected on at time 1510962999016	164failure resolved on at time 1510962999016				1510962999016	1510962999016	0
165failure detected on at time 1510963059018	165failure resolved on at time 1510963059019				1510963059018	1510963059019	1
166failure detected on at time 1510963119023	166failure resolved on at time 1510963119023				1510963119023	1510963119023	0
167failure detected on at time 1510963179030	167failure resolved on at time 1510963179030				1510963179030	1510963179030	0
168failure detected on at time 1510963239039	168failure resolved on at time 1510963239039				1510963239039	1510963239039	0
169failure detected on at time 1510963299040	169failure resolved on at time 1510963299041				1510963299040	1510963299041	1
170failure detected on at time 1510963359048	170failure resolved on at time 1510963359049				1510963359048	1510963359049	1
171failure detected on at time 1510963419055	171failure resolved on at time 1510963419055				1510963419055	1510963419055	0
172failure detected on at time 1510963479065	172failure resolved on at time 1510963479066				1510963479065	1510963479066	1
173failure detected on at time 1510963539073	173failure resolved on at time 1510963539079				1510963539073	1510963539079	6
174failure detected on at time 1510963599080	174failure resolved on at time 1510963599080				1510963599080	1510963599080	0
175failure detected on at time 1510963659089	175failure resolved on at time 1510963659089				1510963659089	1510963659089	0
176failure detected on at time 1510963719098	176failure resolved on at time 1510963719098				1510963719098	1510963719098	0
177failure detected on at time 1510963779105	177failure resolved on at time 1510963779105				1510963779105	1510963779105	0
178failure detected on at time 1510963839106	178failure resolved on at time 1510963839107				1510963839106	1510963839107	1
179failure detected on at time 1510963899113	179failure resolved on at time 1510963899119				1510963899113	1510963899119	6
180failure detected on at time 1510963959119	180failure resolved on at time 1510963959119				1510963959119	1510963959119	0
181failure detected on at time 1510964019121	181failure resolved on at time 1510964019121				1510964019121	1510964019121	0
182failure detected on at time 1510964079129	182failure resolved on at time 1510964079130				1510964079129	1510964079130	1
183failure detected on at time 1510964139135	183failure resolved on at time 1510964139136				1510964139135	1510964139136	1
184failure detected on at time 1510964199140	184failure resolved on at time 1510964199141				1510964199140	1510964199141	1
185failure detected on at time 1510964259145	185failure resolved on at time 1510964259146				1510964259145	1510964259146	1
186failure detected on at time 1510964319156	186failure resolved on at time 1510964319157				1510964319156	1510964319157	1
187failure detected on at time 1510964379162	187failure resolved on at time 1510964379163				1510964379162	1510964379163	1
188failure detected on at time 1510964439171	188failure resolved on at time 1510964439172				1510964439171	1510964439172	1
189failure detected on at time 1510964499180	189failure resolved on at time 1510964499181				1510964499180	1510964499181	1
190failure detected on at time 1510964559187	190failure resolved on at time 1510964559188				1510964559187	1510964559188	1
191failure detected on at time 1510964619191	191failure resolved on at time 1510964619192				1510964619191	1510964619192	1
192failure detected on at time 1510964679198	192failure resolved on at time 1510964679198				1510964679198	1510964679198	0
193failure detected on at time 1510964739208	193failure resolved on at time 1510964739208				1510964739208	1510964739208	0
194failure detected on at time 1510964799214	194failure resolved on at time 1510964799215				1510964799214	1510964799215	1
195failure detected on at time 1510964859215	195failure resolved on at time 1510964859215				1510964859215	1510964859215	0
196failure detected on at time 1510964919217	196failure resolved on at time 1510964919218				1510964919217	1510964919218	1
197failure detected on at time 1510964979223	197failure resolved on at time 1510964979223				1510964979223	1510964979223	0
198failure detected on at time 1510965039229	198failure resolved on at time 1510965039229				1510965039229	1510965039229	0
199failure detected on at time 1510965099236	199failure resolved on at time 1510965099237				1510965099236	1510965099237	1
200failure detected on at time 1510965159237	200failure resolved on at time 1510965159237				1510965159237	1510965159237	0
201failure detected on at time 1510965219241	201failure resolved on at time 1510965219242				1510965219241	1510965219242	1
202failure detected on at time 1510965279247	202failure resolved on at time 1510965279247				1510965279247	1510965279247	0
203failure detected on at time 1510965339255	203failure resolved on at time 1510965339256				1510965339255	1510965339256	1
204failure detected on at time 1510965399259	204failure resolved on at time 1510965399260				1510965399259	1510965399260	1
205failure detected on at time 1510965459262	205failure resolved on at time 1510965459262				1510965459262	1510965459262	0
206failure detected on at time 1510965519270	206failure resolved on at time 1510965519271				1510965519270	1510965519271	1
207failure detected on at time 1510965579280	207failure resolved on at time 1510965579280				1510965579280	1510965579280	0
208failure detected on at time 1510965639287	208failure resolved on at time 1510965639288				1510965639287	1510965639288	1
209failure detected on at time 1510965699291	209failure resolved on at time 1510965699291				1510965699291	1510965699291	0
210failure detected on at time 1510965759299	210failure resolved on at time 1510965759300				1510965759299	1510965759300	1
211failure detected on at time 1510965819310	211failure resolved on at time 1510965819310				1510965819310	1510965819310	0
212failure detected on at time 1510965879315	212failure resolved on at time 1510965879316				1510965879315	1510965879316	1
213failure detected on at time 1510965939318	213failure resolved on at time 1510965939320				1510965939318	1510965939320	2
214failure detected on at time 1510965999328	214failure resolved on at time 1510965999328				1510965999328	1510965999328	0
215failure detected on at time 1510966059334	215failure resolved on at time 1510966059335				1510966059334	1510966059335	1
216failure detected on at time 1510966119343	216failure resolved on at time 1510966119344				1510966119343	1510966119344	1
217failure detected on at time 1510966179346	217failure resolved on at time 1510966179347				1510966179346	1510966179347	1
218failure detected on at time 1510966239356	218failure resolved on at time 1510966239356				1510966239356	1510966239356	0
219failure detected on at time 1510966299366	219failure resolved on at time 1510966299367				1510966299366	1510966299367	1
220failure detected on at time 1510966359367	220failure resolved on at time 1510966359367				1510966359367	1510966359367	0
221failure detected on at time 1510966419377	221failure resolved on at time 1510966419378				1510966419377	1510966419378	1
222failure detected on at time 1510966479379	222failure resolved on at time 1510966479384				1510966479379	1510966479384	5
223failure detected on at time 1510966539384	223failure resolved on at time 1510966539384				1510966539384	1510966539384	0
224failure detected on at time 1510966599385	224failure resolved on at time 1510966599386				1510966599385	1510966599386	1
225failure detected on at time 1510966659394	225failure resolved on at time 1510966659394				1510966659394	1510966659394	0
226failure detected on at time 1510966719399	226failure resolved on at time 1510966719400				1510966719399	1510966719400	1
227failure detected on at time 1510966779409	227failure resolved on at time 1510966779409				1510966779409	1510966779409	0
228failure detected on at time 1510966839416	228failure resolved on at time 1510966839417				1510966839416	1510966839417	1
229failure detected on at time 1510966899418	229failure resolved on at time 1510966899419				1510966899418	1510966899419	1
230failure detected on at time 1510966959427	230failure resolved on at time 1510966959429				1510966959427	1510966959429	2
231failure detected on at time 1510967019436	231failure resolved on at time 1510967019437				1510967019436	1510967019437	1
232failure detected on at time 1510967079442	232failure resolved on at time 1510967079443				1510967079442	1510967079443	1
233failure detected on at time 1510967139446	233failure resolved on at time 1510967139446				1510967139446	1510967139446	0
234failure detected on at time 1510967199447	234failure resolved on at time 1510967199448				1510967199447	1510967199448	1
235failure detected on at time 1510967259457	235failure resolved on at time 1510967259463				1510967259457	1510967259463	6
236failure detected on at time 1510967319459	236failure resolved on at time 1510967319460				1510967319459	1510967319460	1
237failure detected on at time 1510967379463	237failure resolved on at time 1510967379464				1510967379463	1510967379464	1
238failure detected on at time 1510967439469	238failure resolved on at time 1510967439469				1510967439469	1510967439469	0
239failure detected on at time 1510967499477	239failure resolved on at time 1510967499478				1510967499477	1510967499478	1
240failure detected on at time 1510967559485	240failure resolved on at time 1510967559486				1510967559485	1510967559486	1
241failure detected on at time 1510967619488	241failure resolved on at time 1510967619488				1510967619488	1510967619488	0
242failure detected on at time 1510967679495	242failure resolved on at time 1510967679495				1510967679495	1510967679495	0
243failure detected on at time 1510967739505	243failure resolved on at time 1510967739505				1510967739505	1510967739505	0
244failure detected on at time 1510967799513	244failure resolved on at time 1510967799530				1510967799513	1510967799530	17
245failure detected on at time 1510967859521	245failure resolved on at time 1510967859527				1510967859521	1510967859527	6
246failure detected on at time 1510967919523	246failure resolved on at time 1510967919529				1510967919523	1510967919529	6
247failure detected on at time 1510967979530	247failure resolved on at time 1510967979536				1510967979530	1510967979536	6
248failure detected on at time 1510968039530	248failure resolved on at time 1510968039531				1510968039530	1510968039531	1
249failure detected on at time 1510968099538	249failure resolved on at time 1510968099544				1510968099538	1510968099544	6
250failure detected on at time 1510968159542	250failure resolved on at time 1510968159542				1510968159542	1510968159542	0
251failure detected on at time 1510968219547	251failure resolved on at time 1510968219553				1510968219547	1510968219553	6
252failure detected on at time 1510968279557	252failure resolved on at time 1510968279558				1510968279557	1510968279558	1
253failure detected on at time 1510968339558	253failure resolved on at time 1510968339559				1510968339558	1510968339559	1
254failure detected on at time 1510968399567	254failure resolved on at time 1510968399568				1510968399567	1510968399568	1
255failure detected on at time 1510968459577	255failure resolved on at time 1510968459577				1510968459577	1510968459577	0
256failure detected on at time 1510968519585	256failure resolved on at time 1510968519585				1510968519585	1510968519585	0
257failure detected on at time 1510968579590	257failure resolved on at time 1510968579591				1510968579590	1510968579591	1
258failure detected on at time 1510968639593	258failure resolved on at time 1510968639594				1510968639593	1510968639594	1
259failure detected on at time 1510968699596	259failure resolved on at time 1510968699597				1510968699596	1510968699597	1
260failure detected on at time 1510968759600	260failure resolved on at time 1510968759600				1510968759600	1510968759600	0
261failure detected on at time 1510968819609	261failure resolved on at time 1510968819610				1510968819609	1510968819610	1
262failure detected on at time 1510968879618	262failure resolved on at time 1510968879618				1510968879618	1510968879618	0
263failure detected on at time 1510968939623	263failure resolved on at time 1510968939629				1510968939623	1510968939629	6
264failure detected on at time 1510968999627	264failure resolved on at time 1510968999628				1510968999627	1510968999628	1
265failure detected on at time 1510969059634	265failure resolved on at time 1510969059634				1510969059634	1510969059634	0
266failure detected on at time 1510969119640	266failure resolved on at time 1510969119640				1510969119640	1510969119640	0
267failure detected on at time 1510969179646	267failure resolved on at time 1510969179646				1510969179646	1510969179646	0
268failure detected on at time 1510969239650	268failure resolved on at time 1510969239650				1510969239650	1510969239650	0
269failure detected on at time 1510969299656	269failure resolved on at time 1510969299656				1510969299656	1510969299656	0
270failure detected on at time 1510969359658	270failure resolved on at time 1510969359659				1510969359658	1510969359659	1
271failure detected on at time 1510969419666	271failure resolved on at time 1510969419666				1510969419666	1510969419666	0
272failure detected on at time 1510969479675	272failure resolved on at time 1510969479675				1510969479675	1510969479675	0
273failure detected on at time 1510969539683	273failure resolved on at time 1510969539683				1510969539683	1510969539683	0
274failure detected on at time 1510969599688	274failure resolved on at time 1510969599689				1510969599688	1510969599689	1
275failure detected on at time 1510969659693	275failure resolved on at time 1510969659699				1510969659693	1510969659699	6
276failure detected on at time 1510969719694	276failure resolved on at time 1510969719694				1510969719694	1510969719694	0
277failure detected on at time 1510969779702	277failure resolved on at time 1510969779703				1510969779702	1510969779703	1
278failure detected on at time 1510969839708	278failure resolved on at time 1510969839709				1510969839708	1510969839709	1
279failure detected on at time 1510969899709	279failure resolved on at time 1510969899711				1510969899709	1510969899711	2
280failure detected on at time 1510969959716	280failure resolved on at time 1510969959716				1510969959716	1510969959716	0
281failure detected on at time 1510970019717	281failure resolved on at time 1510970019717				1510970019717	1510970019717	0
282failure detected on at time 1510970079725	282failure resolved on at time 1510970079725				1510970079725	1510970079725	0
283failure detected on at time 1510970139733	283failure resolved on at time 1510970139734				1510970139733	1510970139734	1
284failure detected on at time 1510970199742	284failure resolved on at time 1510970199748				1510970199742	1510970199748	6
285failure detected on at time 1510970259743	285failure resolved on at time 1510970259743				1510970259743	1510970259743	0
286failure detected on at time 1510970319753	286failure resolved on at time 1510970319753				1510970319753	1510970319753	0
287failure detected on at time 1510970379756	287failure resolved on at time 1510970379756				1510970379756	1510970379756	0
288failure detected on at time 1510970439757	288failure resolved on at time 1510970439758				1510970439757	1510970439758	1
289failure detected on at time 1510970499765	289failure resolved on at time 1510970499765				1510970499765	1510970499765	0
290failure detected on at time 1510970559771	290failure resolved on at time 1510970559771				1510970559771	1510970559771	0
291failure detected on at time 1510970619774	291failure resolved on at time 1510970619774				1510970619774	1510970619774	0
292failure detected on at time 1510970679782	292failure resolved on at time 1510970679783				1510970679782	1510970679783	1
293failure detected on at time 1510970739783	293failure resolved on at time 1510970739784				1510970739783	1510970739784	1
294failure detected on at time 1510970799791	294failure resolved on at time 1510970799792				1510970799791	1510970799792	1
295failure detected on at time 1510970859792	295failure resolved on at time 1510970859798				1510970859792	1510970859798	6
296failure detected on at time 1510970919800	296failure resolved on at time 1510970919801				1510970919800	1510970919801	1
297failure detected on at time 1510970979807	297failure resolved on at time 1510970979808				1510970979807	1510970979808	1
298failure detected on at time 1510971039808	298failure resolved on at time 1510971039809				1510971039808	1510971039809	1
299failure detected on at time 1510971099816	299failure resolved on at time 1510971099817				1510971099816	1510971099817	1
300failure detected on at time 1510971159823	300failure resolved on at time 1510971159824				1510971159823	1510971159824	1
301failure detected on at time 1510971219833	301failure resolved on at time 1510971219834				1510971219833	1510971219834	1
302failure detected on at time 1510971279834	302failure resolved on at time 1510971279835				1510971279834	1510971279835	1
303failure detected on at time 1510971339842	303failure resolved on at time 1510971339842				1510971339842	1510971339842	0
304failure detected on at time 1510971399849	304failure resolved on at time 1510971399850				1510971399849	1510971399850	1
305failure detected on at time 1510971459857	305failure resolved on at time 1510971459857				1510971459857	1510971459857	0
306failure detected on at time 1510971519860	306failure resolved on at time 1510971519865				1510971519860	1510971519865	5
307failure detected on at time 1510971579864	307failure resolved on at time 1510971579864				1510971579864	1510971579864	0
308failure detected on at time 1510971639870	308failure resolved on at time 1510971639871				1510971639870	1510971639871	1
309failure detected on at time 1510971699874	309failure resolved on at time 1510971699874				1510971699874	1510971699874	0
310failure detected on at time 1510971759876	310failure resolved on at time 1510971759877				1510971759876	1510971759877	1
311failure detected on at time 1510971819883	311failure resolved on at time 1510971819883				1510971819883	1510971819883	0
312failure detected on at time 1510971879890	312failure resolved on at time 1510971879891				1510971879890	1510971879891	1
313failure detected on at time 1510971939893	313failure resolved on at time 1510971939893				1510971939893	1510971939893	0
314failure detected on at time 1510971999901	314failure resolved on at time 1510971999902				1510971999901	1510971999902	1
315failure detected on at time 1510972059906	315failure resolved on at time 1510972059906				1510972059906	1510972059906	0
316failure detected on at time 1510972119911	316failure resolved on at time 1510972119912				1510972119911	1510972119912	1
317failure detected on at time 1510972179917	317failure resolved on at time 1510972179917				1510972179917	1510972179917	0
318failure detected on at time 1510972239922	318failure resolved on at time 1510972239923				1510972239922	1510972239923	1
319failure detected on at time 1510972299931	319failure resolved on at time 1510972299931				1510972299931	1510972299931	0
320failure detected on at time 1510972359934	320failure resolved on at time 1510972359941				1510972359934	1510972359941	7
321failure detected on at time 1510972419939	321failure resolved on at time 1510972419939				1510972419939	1510972419939	0
322failure detected on at time 1510972479948	322failure resolved on at time 1510972479948				1510972479948	1510972479948	0
323failure detected on at time 1510972539952	323failure resolved on at time 1510972539952				1510972539952	1510972539952	0
324failure detected on at time 1510972599955	324failure resolved on at time 1510972599956				1510972599955	1510972599956	1
325failure detected on at time 1510972659957	325failure resolved on at time 1510972659957				1510972659957	1510972659957	0
326failure detected on at time 1510972719959	326failure resolved on at time 1510972719960				1510972719959	1510972719960	1
327failure detected on at time 1510972779965	327failure resolved on at time 1510972779965				1510972779965	1510972779965	0
328failure detected on at time 1510972839972	328failure resolved on at time 1510972839972				1510972839972	1510972839972	0
329failure detected on at time 1510972899980	329failure resolved on at time 1510972899981				1510972899980	1510972899981	1
330failure detected on at time 1510972959984	330failure resolved on at time 1510972959984				1510972959984	1510972959984	0
331failure detected on at time 1510973019988	331failure resolved on at time 1510973019989				1510973019988	1510973019989	1
1failure detected on at time 1510974686967	1failure resolved on at time 1510974686971				10974686967	10974686971	4
1failure detected on at time 1510975596711	1failure resolved on at time 1510975596714				10975596711	10975596714	3
1failure detected on at time 1510975628442	1failure resolved on at time 1510975628444				10975628442	10975628444	2
1failure detected on at time 1510976146900	1failure resolved on at time 1510976146902				10976146900	10976146902	2
1failure detected on at time 1510976535893	1failure resolved on at time 1510976535895				10976535893	10976535895	2
1failure detected on at time 1510976815257	1failure resolved on at time 1510976815259				10976815257	10976815259	2
2failure detected on at time 1510977381053	2failure resolved on at time 1510977381061				10977381053	10977381061	8
1failure detected on at time 1510978596715	1failure resolved on at time 1510978596718				10978596715	10978596718	3
1failure detected on at time 1510981125063	1failure resolved on at time 1510981125070				10981125063	10981125070	7
1failure detected on at time 1510982161938	1failure resolved on at time 1510982161946				10982161938	10982161946	8
1failure detected on at time 1510982239576	1failure resolved on at time 1510982239582				10982239576	10982239582	6
2failure detected on at time 1510982299581	2failure resolved on at time 1510982299582				10982299581	10982299582	1
3failure detected on at time 1510982359585	3failure resolved on at time 1510982359591				10982359585	10982359591	6
4failure detected on at time 1510982419591	4failure resolved on at time 1510982419595				10982419591	10982419595	4
5failure detected on at time 1510982479596	5failure resolved on at time 1510982479599				10982479596	10982479599	3
6failure detected on at time 1510982539601	6failure resolved on at time 1510982539602				10982539601	10982539602	1
7failure detected on at time 1510982599606	7failure resolved on at time 1510982599612				10982599606	10982599612	6
8failure detected on at time 1510982659611	8failure resolved on at time 1510982659617				10982659611	10982659617	6
9failure detected on at time 1510982719616	9failure resolved on at time 1510982719622				10982719616	10982719622	6
10failure detected on at time 1510982779621	10failure resolved on at time 1510982779624				510982779621	510982779624	3
11failure detected on at time 1510982839627	11failure resolved on at time 1510982839627				510982839627	510982839627	0
12failure detected on at time 1510982899632	12failure resolved on at time 1510982899633				510982899632	510982899633	1
13failure detected on at time 1510982959634	13failure resolved on at time 1510982959640				510982959634	510982959640	6
14failure detected on at time 1510983019636	14failure resolved on at time 1510983019637				510983019636	510983019637	1
15failure detected on at time 1510983079641	15failure resolved on at time 1510983079647				510983079641	510983079647	6
16failure detected on at time 1510983139645	16failure resolved on at time 1510983139651				510983139645	510983139651	6
17failure detected on at time 1510983199646	17failure resolved on at time 1510983199652				510983199646	510983199652	6
18failure detected on at time 1510983259651	18failure resolved on at time 1510983259657				510983259651	510983259657	6
19failure detected on at time 1510983319656	19failure resolved on at time 1510983319662				510983319656	510983319662	6
20failure detected on at time 1510983379662	20failure resolved on at time 1510983379663				510983379662	510983379663	1
21failure detected on at time 1510983439665	21failure resolved on at time 1510983439666				510983439665	510983439666	1
22failure detected on at time 1510983499669	22failure resolved on at time 1510983499670				510983499669	510983499670	1
23failure detected on at time 1510983559674	23failure resolved on at time 1510983559674				510983559674	510983559674	0
24failure detected on at time 1510983619676	24failure resolved on at time 1510983619682				510983619676	510983619682	6
25failure detected on at time 1510983679683	25failure resolved on at time 1510983679685				510983679683	510983679685	2
26failure detected on at time 1510983739685	26failure resolved on at time 1510983739686				510983739685	510983739686	1
27failure detected on at time 1510983799688	27failure resolved on at time 1510983799689				510983799688	510983799689	1
28failure detected on at time 1510983859692	28failure resolved on at time 1510983859693				510983859692	510983859693	1
29failure detected on at time 1510983919696	29failure resolved on at time 1510983919696				510983919696	510983919696	0
30failure detected on at time 1510983979701	30failure resolved on at time 1510983979701				510983979701	510983979701	0
31failure detected on at time 1510984039701	31failure resolved on at time 1510984039708				510984039701	510984039708	7
32failure detected on at time 1510984099703	32failure resolved on at time 1510984099703				510984099703	510984099703	0
33failure detected on at time 1510984159708	33failure resolved on at time 1510984159714				510984159708	510984159714	6
34failure detected on at time 1510984219715	34failure resolved on at time 1510984219718				510984219715	510984219718	3
35failure detected on at time 1510984279718	35failure resolved on at time 1510984279719				510984279718	510984279719	1
36failure detected on at time 1510984339723	36failure resolved on at time 1510984339724				510984339723	510984339724	1
37failure detected on at time 1510984399728	37failure resolved on at time 1510984399729				510984399728	510984399729	1
38failure detected on at time 1510984459739	38failure resolved on at time 1510984459739				510984459739	510984459739	0
39failure detected on at time 1510984519744	39failure resolved on at time 1510984519750				510984519744	510984519750	6
40failure detected on at time 1510984579749	40failure resolved on at time 1510984579755				510984579749	510984579755	6
41failure detected on at time 1511003942530	41failure resolved on at time 1511003942538				511003942530	511003942538	8
42failure detected on at time 1511004003308	42failure resolved on at time 1511004003313				511004003308	511004003313	5
43failure detected on at time 1511004063314	43failure resolved on at time 1511004063315				511004063314	511004063315	1
44failure detected on at time 1511004123318	44failure resolved on at time 1511004123321				511004123318	511004123321	3
45failure detected on at time 1511004183324	45failure resolved on at time 1511004183324				511004183324	511004183324	0
46failure detected on at time 1511004243331	46failure resolved on at time 1511004243332				511004243331	511004243332	1
47failure detected on at time 1511004303336	47failure resolved on at time 1511004303337				511004303336	511004303337	1
48failure detected on at time 1511004363340	48failure resolved on at time 1511004363343				511004363340	511004363343	3
49failure detected on at time 1511004423346	49failure resolved on at time 1511004423347				511004423346	511004423347	1
50failure detected on at time 1511004483349	50failure resolved on at time 1511004483350				511004483349	511004483350	1
51failure detected on at time 1511004543355	51failure resolved on at time 1511004543356				511004543355	511004543356	1
52failure detected on at time 1511004603360	52failure resolved on at time 1511004603360				511004603360	511004603360	0
53failure detected on at time 1511004663366	53failure resolved on at time 1511004663369				511004663366	511004663369	3
54failure detected on at time 1511004723372	54failure resolved on at time 1511004723374				511004723372	511004723374	2
55failure detected on at time 1511004783383	55failure resolved on at time 1511004783384				511004783383	511004783384	1
56failure detected on at time 1511004843384	56failure resolved on at time 1511004843385				511004843384	511004843385	1
57failure detected on at time 1511004903389	57failure resolved on at time 1511004903391				511004903389	511004903391	2
58failure detected on at time 1511004963394	58failure resolved on at time 1511004963395				511004963394	511004963395	1
59failure detected on at time 1511005023395	59failure resolved on at time 1511005023397				511005023395	511005023397	2
60failure detected on at time 1511005083399	60failure resolved on at time 1511005083400				511005083399	511005083400	1
61failure detected on at time 1511005143402	61failure resolved on at time 1511005143408				511005143402	511005143408	6
62failure detected on at time 1511005203406	62failure resolved on at time 1511005203407				511005203406	511005203407	1
63failure detected on at time 1511005263410	63failure resolved on at time 1511005263410				511005263410	511005263410	0
64failure detected on at time 1511005323413	64failure resolved on at time 1511005323414				511005323413	511005323414	1
65failure detected on at time 1511005383414	65failure resolved on at time 1511005383415				511005383414	511005383415	1
66failure detected on at time 1511005443415	66failure resolved on at time 1511005443417				511005443415	511005443417	2
67failure detected on at time 1511005503427	67failure resolved on at time 1511005503430				511005503427	511005503430	3
68failure detected on at time 1511005563434	68failure resolved on at time 1511005563435				511005563434	511005563435	1
69failure detected on at time 1511005623438	69failure resolved on at time 1511005623444				511005623438	511005623444	6
70failure detected on at time 1511005683442	70failure resolved on at time 1511005683443				511005683442	511005683443	1
71failure detected on at time 1511005743453	71failure resolved on at time 1511005743455				511005743453	511005743455	2
72failure detected on at time 1511005803453	72failure resolved on at time 1511005803454				511005803453	511005803454	1
73failure detected on at time 1511005863456	73failure resolved on at time 1511005863457				511005863456	511005863457	1
74failure detected on at time 1511005923461	74failure resolved on at time 1511005923467				511005923461	511005923467	6
75failure detected on at time 1511005983464	75failure resolved on at time 1511005983472				511005983464	511005983472	8
76failure detected on at time 1511006043470	76failure resolved on at time 1511006043476				511006043470	511006043476	6
77failure detected on at time 1511006103481	77failure resolved on at time 1511006103482				511006103481	511006103482	1
78failure detected on at time 1511006163485	78failure resolved on at time 1511006163487				511006163485	511006163487	2
79failure detected on at time 1511006223491	79failure resolved on at time 1511006223491				511006223491	511006223491	0
80failure detected on at time 1511006283493	80failure resolved on at time 1511006283496				511006283493	511006283496	3
81failure detected on at time 1511006343494	81failure resolved on at time 1511006343495				511006343494	511006343495	1
82failure detected on at time 1511006403498	82failure resolved on at time 1511006403500				511006403498	511006403500	2
83failure detected on at time 1511006463502	83failure resolved on at time 1511006463503				511006463502	511006463503	1
84failure detected on at time 1511006523506	84failure resolved on at time 1511006523513				511006523506	511006523513	7
85failure detected on at time 1511006583510	85failure resolved on at time 1511006583511				511006583510	511006583511	1
86failure detected on at time 1511006643519	86failure resolved on at time 1511006643521				511006643519	511006643521	2
87failure detected on at time 1511006703524	87failure resolved on at time 1511006703525				511006703524	511006703525	1
88failure detected on at time 1511006763528	88failure resolved on at time 1511006763534				511006763528	511006763534	6
89failure detected on at time 1511006823533	89failure resolved on at time 1511006823539				511006823533	511006823539	6
90failure detected on at time 1511006883534	90failure resolved on at time 1511006883535				511006883534	511006883535	1
91failure detected on at time 1511006943540	91failure resolved on at time 1511006943546				511006943540	511006943546	6
92failure detected on at time 1511007003548	92failure resolved on at time 1511007003549				511007003548	511007003549	1
93failure detected on at time 1511007063561	93failure resolved on at time 1511007063561				511007063561	511007063561	0
94failure detected on at time 1511007123567	94failure resolved on at time 1511007123573				511007123567	511007123573	6
95failure detected on at time 1511007183575	95failure resolved on at time 1511007183576				511007183575	511007183576	1
96failure detected on at time 1511007243580	96failure resolved on at time 1511007243587				511007243580	511007243587	7
97failure detected on at time 1511007303585	97failure resolved on at time 1511007303585				511007303585	511007303585	0
98failure detected on at time 1511007363596	98failure resolved on at time 1511007363598				511007363596	511007363598	2
99failure detected on at time 1511007423600	99failure resolved on at time 1511007423601				511007423600	511007423601	1
100failure detected on at time 1511007483608	100failure resolved on at time 1511007483609				1511007483608	1511007483609	1
101failure detected on at time 1511007543612	101failure resolved on at time 1511007543613				1511007543612	1511007543613	1
102failure detected on at time 1511007603621	102failure resolved on at time 1511007603621				1511007603621	1511007603621	0
103failure detected on at time 1511007663631	103failure resolved on at time 1511007663632				1511007663631	1511007663632	1
104failure detected on at time 1511007723638	104failure resolved on at time 1511007723639				1511007723638	1511007723639	1
105failure detected on at time 1511007783644	105failure resolved on at time 1511007783645				1511007783644	1511007783645	1
106failure detected on at time 1511007843647	106failure resolved on at time 1511007843653				1511007843647	1511007843653	6
107failure detected on at time 1511007903652	107failure resolved on at time 1511007903653				1511007903652	1511007903653	1
108failure detected on at time 1511007963662	108failure resolved on at time 1511007963664				1511007963662	1511007963664	2
109failure detected on at time 1511008023660	109failure resolved on at time 1511008023667				1511008023660	1511008023667	7
110failure detected on at time 1511008083663	110failure resolved on at time 1511008083669				1511008083663	1511008083669	6
111failure detected on at time 1511008143670	111failure resolved on at time 1511008143671				1511008143670	1511008143671	1
112failure detected on at time 1511008203680	112failure resolved on at time 1511008203682				1511008203680	1511008203682	2
113failure detected on at time 1511008263682	113failure resolved on at time 1511008263683				1511008263682	1511008263683	1
114failure detected on at time 1511008323686	114failure resolved on at time 1511008323694				1511008323686	1511008323694	8
115failure detected on at time 1511008383697	115failure resolved on at time 1511008383700				1511008383697	1511008383700	3
116failure detected on at time 1511008443701	116failure resolved on at time 1511008443702				1511008443701	1511008443702	1
117failure detected on at time 1511008503705	117failure resolved on at time 1511008503711				1511008503705	1511008503711	6
118failure detected on at time 1511008563710	118failure resolved on at time 1511008563711				1511008563710	1511008563711	1
119failure detected on at time 1511008623714	119failure resolved on at time 1511008623715				1511008623714	1511008623715	1
120failure detected on at time 1511008683715	120failure resolved on at time 1511008683716				1511008683715	1511008683716	1
121failure detected on at time 1511008743719	121failure resolved on at time 1511008743721				1511008743719	1511008743721	2
122failure detected on at time 1511008803720	122failure resolved on at time 1511008803721				1511008803720	1511008803721	1
123failure detected on at time 1511008863724	123failure resolved on at time 1511008863724				1511008863724	1511008863724	0
124failure detected on at time 1511008923730	124failure resolved on at time 1511008923731				1511008923730	1511008923731	1
125failure detected on at time 1511008983733	125failure resolved on at time 1511008983740				1511008983733	1511008983740	7
126failure detected on at time 1511009043735	126failure resolved on at time 1511009043736				1511009043735	1511009043736	1
127failure detected on at time 1511009103738	127failure resolved on at time 1511009103738				1511009103738	1511009103738	0
128failure detected on at time 1511009163741	128failure resolved on at time 1511009163742				1511009163741	1511009163742	1
129failure detected on at time 1511009223751	129failure resolved on at time 1511009223751				1511009223751	1511009223751	0
130failure detected on at time 1511009283754	130failure resolved on at time 1511009283756				1511009283754	1511009283756	2
131failure detected on at time 1511009343755	131failure resolved on at time 1511009343758				1511009343755	1511009343758	3
132failure detected on at time 1511009403762	132failure resolved on at time 1511009403764				1511009403762	1511009403764	2
133failure detected on at time 1511009463765	133failure resolved on at time 1511009463766				1511009463765	1511009463766	1
134failure detected on at time 1511009523771	134failure resolved on at time 1511009523772				1511009523771	1511009523772	1
135failure detected on at time 1511009583771	135failure resolved on at time 1511009583772				1511009583771	1511009583772	1
136failure detected on at time 1511009643772	136failure resolved on at time 1511009643774				1511009643772	1511009643774	2
137failure detected on at time 1511009703777	137failure resolved on at time 1511009703778				1511009703777	1511009703778	1
138failure detected on at time 1511009763780	138failure resolved on at time 1511009763783				1511009763780	1511009763783	3
139failure detected on at time 1511009823785	139failure resolved on at time 1511009823788				1511009823785	1511009823788	3
140failure detected on at time 1511009883794	140failure resolved on at time 1511009883794				1511009883794	1511009883794	0
141failure detected on at time 1511009943799	141failure resolved on at time 1511009943801				1511009943799	1511009943801	2
142failure detected on at time 1511010003800	142failure resolved on at time 1511010003802				1511010003800	1511010003802	2
143failure detected on at time 1511010063812	143failure resolved on at time 1511010063813				1511010063812	1511010063813	1
144failure detected on at time 1511010123814	144failure resolved on at time 1511010123817				1511010123814	1511010123817	3
145failure detected on at time 1511010183817	145failure resolved on at time 1511010183818				1511010183817	1511010183818	1
146failure detected on at time 1511010243821	146failure resolved on at time 1511010243822				1511010243821	1511010243822	1
147failure detected on at time 1511010303824	147failure resolved on at time 1511010303825				1511010303824	1511010303825	1
148failure detected on at time 1511010363827	148failure resolved on at time 1511010363829				1511010363827	1511010363829	2
149failure detected on at time 1511010423829	149failure resolved on at time 1511010423831				1511010423829	1511010423831	2
150failure detected on at time 1511010483831	150failure resolved on at time 1511010483832				1511010483831	1511010483832	1
151failure detected on at time 1511010543833	151failure resolved on at time 1511010543834				1511010543833	1511010543834	1
152failure detected on at time 1511010603835	152failure resolved on at time 1511010603837				1511010603835	1511010603837	2
153failure detected on at time 1511010663841	153failure resolved on at time 1511010663842				1511010663841	1511010663842	1
154failure detected on at time 1511010723845	154failure resolved on at time 1511010723845				1511010723845	1511010723845	0
155failure detected on at time 1511010783846	155failure resolved on at time 1511010783847				1511010783846	1511010783847	1
156failure detected on at time 1511010843847	156failure resolved on at time 1511010843851				1511010843847	1511010843851	4
157failure detected on at time 1511010903849	157failure resolved on at time 1511010903850				1511010903849	1511010903850	1
158failure detected on at time 1511010963850	158failure resolved on at time 1511010963851				1511010963850	1511010963851	1
159failure detected on at time 1511011023853	159failure resolved on at time 1511011023855				1511011023853	1511011023855	2
160failure detected on at time 1511011083861	160failure resolved on at time 1511011083864				1511011083861	1511011083864	3
161failure detected on at time 1511011143868	161failure resolved on at time 1511011143870				1511011143868	1511011143870	2
162failure detected on at time 1511011203876	162failure resolved on at time 1511011203878				1511011203876	1511011203878	2
163failure detected on at time 1511011263880	163failure resolved on at time 1511011263883				1511011263880	1511011263883	3
164failure detected on at time 1511011323891	164failure resolved on at time 1511011323892				1511011323891	1511011323892	1
165failure detected on at time 1511011383902	165failure resolved on at time 1511011383904				1511011383902	1511011383904	2
166failure detected on at time 1511011443910	166failure resolved on at time 1511011443911				1511011443910	1511011443911	1
167failure detected on at time 1511011503918	167failure resolved on at time 1511011503919				1511011503918	1511011503919	1
168failure detected on at time 1511011563923	168failure resolved on at time 1511011563924				1511011563923	1511011563924	1
169failure detected on at time 1511011623934	169failure resolved on at time 1511011623935				1511011623934	1511011623935	1
170failure detected on at time 1511011683937	170failure resolved on at time 1511011683939				1511011683937	1511011683939	2
171failure detected on at time 1511011743941	171failure resolved on at time 1511011743941				1511011743941	1511011743941	0
172failure detected on at time 1511011803947	172failure resolved on at time 1511011803950				1511011803947	1511011803950	3
173failure detected on at time 1511011863949	173failure resolved on at time 1511011863953				1511011863949	1511011863953	4
174failure detected on at time 1511011923960	174failure resolved on at time 1511011923961				1511011923960	1511011923961	1
175failure detected on at time 1511011983968	175failure resolved on at time 1511011983976				1511011983968	1511011983976	8
176failure detected on at time 1511012043989	176failure resolved on at time 1511012043991				1511012043989	1511012043991	2
177failure detected on at time 1511012104007	177failure resolved on at time 1511012104009				1511012104007	1511012104009	2
178failure detected on at time 1511012164010	178failure resolved on at time 1511012164011				1511012164010	1511012164011	1
179failure detected on at time 1511012224020	179failure resolved on at time 1511012224025				1511012224020	1511012224025	5
180failure detected on at time 1511012284037	180failure resolved on at time 1511012284039				1511012284037	1511012284039	2
181failure detected on at time 1511012344042	181failure resolved on at time 1511012344048				1511012344042	1511012344048	6
182failure detected on at time 1511012404049	182failure resolved on at time 1511012404056				1511012404049	1511012404056	7
183failure detected on at time 1511012464070	183failure resolved on at time 1511012464071				1511012464070	1511012464071	1
184failure detected on at time 1511012524085	184failure resolved on at time 1511012524086				1511012524085	1511012524086	1
185failure detected on at time 1511012584098	185failure resolved on at time 1511012584100				1511012584098	1511012584100	2
186failure detected on at time 1511012644109	186failure resolved on at time 1511012644116				1511012644109	1511012644116	7
187failure detected on at time 1511012704121	187failure resolved on at time 1511012704133				1511012704121	1511012704133	12
188failure detected on at time 1511012764132	188failure resolved on at time 1511012764134				1511012764132	1511012764134	2
189failure detected on at time 1511012824145	189failure resolved on at time 1511012824145				1511012824145	1511012824145	0
190failure detected on at time 1511012884160	190failure resolved on at time 1511012884162				1511012884160	1511012884162	2
191failure detected on at time 1511012944163	191failure resolved on at time 1511012944164				1511012944163	1511012944164	1
192failure detected on at time 1511013004171	192failure resolved on at time 1511013004177				1511013004171	1511013004177	6
193failure detected on at time 1511013064180	193failure resolved on at time 1511013064181				1511013064180	1511013064181	1
194failure detected on at time 1511013124201	194failure resolved on at time 1511013124203				1511013124201	1511013124203	2
195failure detected on at time 1511013184212	195failure resolved on at time 1511013184214				1511013184212	1511013184214	2
196failure detected on at time 1511013244227	196failure resolved on at time 1511013244228				1511013244227	1511013244228	1
197failure detected on at time 1511013304231	197failure resolved on at time 1511013304232				1511013304231	1511013304232	1
198failure detected on at time 1511013364237	198failure resolved on at time 1511013364240				1511013364237	1511013364240	3
199failure detected on at time 1511013424251	199failure resolved on at time 1511013424252				1511013424251	1511013424252	1
200failure detected on at time 1511013484268	200failure resolved on at time 1511013484269				1511013484268	1511013484269	1
201failure detected on at time 1511013544278	201failure resolved on at time 1511013544279				1511013544278	1511013544279	1
202failure detected on at time 1511013604285	202failure resolved on at time 1511013604292				1511013604285	1511013604292	7
203failure detected on at time 1511013664309	203failure resolved on at time 1511013664312				1511013664309	1511013664312	3
204failure detected on at time 1511013724314	204failure resolved on at time 1511013724321				1511013724314	1511013724321	7
205failure detected on at time 1511013784331	205failure resolved on at time 1511013784333				1511013784331	1511013784333	2
206failure detected on at time 1511013844343	206failure resolved on at time 1511013844344				1511013844343	1511013844344	1
207failure detected on at time 1511013904360	207failure resolved on at time 1511013904362				1511013904360	1511013904362	2
208failure detected on at time 1511013964375	208failure resolved on at time 1511013964376				1511013964375	1511013964376	1
209failure detected on at time 1511014024392	209failure resolved on at time 1511014024393				1511014024392	1511014024393	1
210failure detected on at time 1511014084400	210failure resolved on at time 1511014084402				1511014084400	1511014084402	2
211failure detected on at time 1511014144406	211failure resolved on at time 1511014144409				1511014144406	1511014144409	3
212failure detected on at time 1511014204410	212failure resolved on at time 1511014204412				1511014204410	1511014204412	2
213failure detected on at time 1511014264420	213failure resolved on at time 1511014264422				1511014264420	1511014264422	2
214failure detected on at time 1511014324427	214failure resolved on at time 1511014324430				1511014324427	1511014324430	3
215failure detected on at time 1511014384431	215failure resolved on at time 1511014384433				1511014384431	1511014384433	2
216failure detected on at time 1511014444436	216failure resolved on at time 1511014444443				1511014444436	1511014444443	7
217failure detected on at time 1511014504451	217failure resolved on at time 1511014504451				1511014504451	1511014504451	0
218failure detected on at time 1511014564460	218failure resolved on at time 1511014564461				1511014564460	1511014564461	1
219failure detected on at time 1511014624471	219failure resolved on at time 1511014624473				1511014624471	1511014624473	2
220failure detected on at time 1511014684476	220failure resolved on at time 1511014684487				1511014684476	1511014684487	11
221failure detected on at time 1511014744479	221failure resolved on at time 1511014744481				1511014744479	1511014744481	2
222failure detected on at time 1511014804486	222failure resolved on at time 1511014804487				1511014804486	1511014804487	1
223failure detected on at time 1511014864482	223failure resolved on at time 1511014864482				1511014864482	1511014864482	0
224failure detected on at time 1511014924493	224failure resolved on at time 1511014924494				1511014924493	1511014924494	1
225failure detected on at time 1511014984494	225failure resolved on at time 1511014984497				1511014984494	1511014984497	3
226failure detected on at time 1511015044502	226failure resolved on at time 1511015044503				1511015044502	1511015044503	1
227failure detected on at time 1511015104503	227failure resolved on at time 1511015104505				1511015104503	1511015104505	2
228failure detected on at time 1511015164508	228failure resolved on at time 1511015164510				1511015164508	1511015164510	2
229failure detected on at time 1511015224514	229failure resolved on at time 1511015224516				1511015224514	1511015224516	2
230failure detected on at time 1511015284518	230failure resolved on at time 1511015284525				1511015284518	1511015284525	7
231failure detected on at time 1511015344533	231failure resolved on at time 1511015344534				1511015344533	1511015344534	1
232failure detected on at time 1511015404540	232failure resolved on at time 1511015404541				1511015404540	1511015404541	1
233failure detected on at time 1511015464550	233failure resolved on at time 1511015464552				1511015464550	1511015464552	2
234failure detected on at time 1511015524561	234failure resolved on at time 1511015524562				1511015524561	1511015524562	1
235failure detected on at time 1511015584562	235failure resolved on at time 1511015584562				1511015584562	1511015584562	0
236failure detected on at time 1511015644575	236failure resolved on at time 1511015644577				1511015644575	1511015644577	2
237failure detected on at time 1511015704579	237failure resolved on at time 1511015704581				1511015704579	1511015704581	2
238failure detected on at time 1511015764583	238failure resolved on at time 1511015764585				1511015764583	1511015764585	2
239failure detected on at time 1511015824592	239failure resolved on at time 1511015824593				1511015824592	1511015824593	1
240failure detected on at time 1511015884595	240failure resolved on at time 1511015884596				1511015884595	1511015884596	1
241failure detected on at time 1511015944607	241failure resolved on at time 1511015944609				1511015944607	1511015944609	2
242failure detected on at time 1511016004615	242failure resolved on at time 1511016004619				1511016004615	1511016004619	4
243failure detected on at time 1511016064625	243failure resolved on at time 1511016064627				1511016064625	1511016064627	2
244failure detected on at time 1511016124640	244failure resolved on at time 1511016124641				1511016124640	1511016124641	1
245failure detected on at time 1511016184654	245failure resolved on at time 1511016184656				1511016184654	1511016184656	2
246failure detected on at time 1511016244666	246failure resolved on at time 1511016244668				1511016244666	1511016244668	2
247failure detected on at time 1511016304674	247failure resolved on at time 1511016304674				1511016304674	1511016304674	0
248failure detected on at time 1511016364682	248failure resolved on at time 1511016364685				1511016364682	1511016364685	3
249failure detected on at time 1511016424688	249failure resolved on at time 1511016424690				1511016424688	1511016424690	2
250failure detected on at time 1511016484691	250failure resolved on at time 1511016484698				1511016484691	1511016484698	7
251failure detected on at time 1511016544706	251failure resolved on at time 1511016544707				1511016544706	1511016544707	1
252failure detected on at time 1511016604720	252failure resolved on at time 1511016604721				1511016604720	1511016604721	1
253failure detected on at time 1511016664730	253failure resolved on at time 1511016664733				1511016664730	1511016664733	3
254failure detected on at time 1511016724738	254failure resolved on at time 1511016724738				1511016724738	1511016724738	0
255failure detected on at time 1511016784746	255failure resolved on at time 1511016784747				1511016784746	1511016784747	1
256failure detected on at time 1511016844750	256failure resolved on at time 1511016844751				1511016844750	1511016844751	1
257failure detected on at time 1511016904757	257failure resolved on at time 1511016904758				1511016904757	1511016904758	1
258failure detected on at time 1511016964779	258failure resolved on at time 1511016964780				1511016964779	1511016964780	1
259failure detected on at time 1511017024796	259failure resolved on at time 1511017024797				1511017024796	1511017024797	1
260failure detected on at time 1511017084813	260failure resolved on at time 1511017084814				1511017084813	1511017084814	1
261failure detected on at time 1511017144821	261failure resolved on at time 1511017144822				1511017144821	1511017144822	1
262failure detected on at time 1511017204837	262failure resolved on at time 1511017204844				1511017204837	1511017204844	7
263failure detected on at time 1511017264853	263failure resolved on at time 1511017264856				1511017264853	1511017264856	3
264failure detected on at time 1511017324871	264failure resolved on at time 1511017324872				1511017324871	1511017324872	1
265failure detected on at time 1511017384884	265failure resolved on at time 1511017384885				1511017384884	1511017384885	1
266failure detected on at time 1511017444893	266failure resolved on at time 1511017444895				1511017444893	1511017444895	2
267failure detected on at time 1511017504895	267failure resolved on at time 1511017504896				1511017504895	1511017504896	1
268failure detected on at time 1511017564905	268failure resolved on at time 1511017564906				1511017564905	1511017564906	1
269failure detected on at time 1511017624908	269failure resolved on at time 1511017624909				1511017624908	1511017624909	1
270failure detected on at time 1511017684915	270failure resolved on at time 1511017684916				1511017684915	1511017684916	1
271failure detected on at time 1511017744925	271failure resolved on at time 1511017744928				1511017744925	1511017744928	3
272failure detected on at time 1511017804928	272failure resolved on at time 1511017804928				1511017804928	1511017804928	0
273failure detected on at time 1511017864940	273failure resolved on at time 1511017864941				1511017864940	1511017864941	1
274failure detected on at time 1511017924947	274failure resolved on at time 1511017924948				1511017924947	1511017924948	1
275failure detected on at time 1511017984962	275failure resolved on at time 1511017984963				1511017984962	1511017984963	1
276failure detected on at time 1511018044956	276failure resolved on at time 1511018044963				1511018044956	1511018044963	7
277failure detected on at time 1511018104974	277failure resolved on at time 1511018104975				1511018104974	1511018104975	1
278failure detected on at time 1511018164980	278failure resolved on at time 1511018164982				1511018164980	1511018164982	2
279failure detected on at time 1511018224990	279failure resolved on at time 1511018224990				1511018224990	1511018224990	0
280failure detected on at time 1511018285003	280failure resolved on at time 1511018285003				1511018285003	1511018285003	0
281failure detected on at time 1511018345014	281failure resolved on at time 1511018345015				1511018345014	1511018345015	1
282failure detected on at time 1511018405026	282failure resolved on at time 1511018405038				1511018405026	1511018405038	12
283failure detected on at time 1511018465043	283failure resolved on at time 1511018465044				1511018465043	1511018465044	1
284failure detected on at time 1511018525046	284failure resolved on at time 1511018525046				1511018525046	1511018525046	0
285failure detected on at time 1511018585051	285failure resolved on at time 1511018585057				1511018585051	1511018585057	6
286failure detected on at time 1511018645097	286failure resolved on at time 1511018645098				1511018645097	1511018645098	1
287failure detected on at time 1511018705106	287failure resolved on at time 1511018705108				1511018705106	1511018705108	2
288failure detected on at time 1511018765106	288failure resolved on at time 1511018765113				1511018765106	1511018765113	7
289failure detected on at time 1511018825121	289failure resolved on at time 1511018825122				1511018825121	1511018825122	1
290failure detected on at time 1511018885135	290failure resolved on at time 1511018885137				1511018885135	1511018885137	2
291failure detected on at time 1511018945147	291failure resolved on at time 1511018945150				1511018945147	1511018945150	3
292failure detected on at time 1511019005162	292failure resolved on at time 1511019005162				1511019005162	1511019005162	0
293failure detected on at time 1511019065163	293failure resolved on at time 1511019065170				1511019065163	1511019065170	7
294failure detected on at time 1511019125178	294failure resolved on at time 1511019125178				1511019125178	1511019125178	0
295failure detected on at time 1511019185194	295failure resolved on at time 1511019185195				1511019185194	1511019185195	1
296failure detected on at time 1511019245205	296failure resolved on at time 1511019245206				1511019245205	1511019245206	1
297failure detected on at time 1511019305220	297failure resolved on at time 1511019305222				1511019305220	1511019305222	2
298failure detected on at time 1511019365225	298failure resolved on at time 1511019365231				1511019365225	1511019365231	6
299failure detected on at time 1511019425237	299failure resolved on at time 1511019425238				1511019425237	1511019425238	1
300failure detected on at time 1511019485238	300failure resolved on at time 1511019485239				1511019485238	1511019485239	1
301failure detected on at time 1511019545248	301failure resolved on at time 1511019545249				1511019545248	1511019545249	1
302failure detected on at time 1511019605259	302failure resolved on at time 1511019605261				1511019605259	1511019605261	2
303failure detected on at time 1511019665270	303failure resolved on at time 1511019665271				1511019665270	1511019665271	1
304failure detected on at time 1511019725274	304failure resolved on at time 1511019725279				1511019725274	1511019725279	5
305failure detected on at time 1511019785282	305failure resolved on at time 1511019785285				1511019785282	1511019785285	3
306failure detected on at time 1511019845287	306failure resolved on at time 1511019845288				1511019845287	1511019845288	1
307failure detected on at time 1511019905311	307failure resolved on at time 1511019905313				1511019905311	1511019905313	2
308failure detected on at time 1511019965321	308failure resolved on at time 1511019965322				1511019965321	1511019965322	1
309failure detected on at time 1511020025330	309failure resolved on at time 1511020025336				1511020025330	1511020025336	6
310failure detected on at time 1511020085344	310failure resolved on at time 1511020085344				1511020085344	1511020085344	0
311failure detected on at time 1511020145347	311failure resolved on at time 1511020145349				1511020145347	1511020145349	2
312failure detected on at time 1511020205362	312failure resolved on at time 1511020205364				1511020205362	1511020205364	2
313failure detected on at time 1511020265372	313failure resolved on at time 1511020265374				1511020265372	1511020265374	2
314failure detected on at time 1511020325383	314failure resolved on at time 1511020325384				1511020325383	1511020325384	1
315failure detected on at time 1511020385394	315failure resolved on at time 1511020385397				1511020385394	1511020385397	3
316failure detected on at time 1511020445411	316failure resolved on at time 1511020445412				1511020445411	1511020445412	1
317failure detected on at time 1511020505416	317failure resolved on at time 1511020505417				1511020505416	1511020505417	1
318failure detected on at time 1511020565423	318failure resolved on at time 1511020565429				1511020565423	1511020565429	6
319failure detected on at time 1511020625438	319failure resolved on at time 1511020625439				1511020625438	1511020625439	1
320failure detected on at time 1511020685443	320failure resolved on at time 1511020685443				1511020685443	1511020685443	0
321failure detected on at time 1511020745452	321failure resolved on at time 1511020745453				1511020745452	1511020745453	1
322failure detected on at time 1511020805462	322failure resolved on at time 1511020805464				1511020805462	1511020805464	2
323failure detected on at time 1511020865477	323failure resolved on at time 1511020865478				1511020865477	1511020865478	1
324failure detected on at time 1511020925490	324failure resolved on at time 1511020925491				1511020925490	1511020925491	1
325failure detected on at time 1511020985492	325failure resolved on at time 1511020985493				1511020985492	1511020985493	1
326failure detected on at time 1511021045502	326failure resolved on at time 1511021045503				1511021045502	1511021045503	1
327failure detected on at time 1511021105512	327failure resolved on at time 1511021105513				1511021105512	1511021105513	1
328failure detected on at time 1511021165523	328failure resolved on at time 1511021165525				1511021165523	1511021165525	2
329failure detected on at time 1511021225531	329failure resolved on at time 1511021225532				1511021225531	1511021225532	1
330failure detected on at time 1511021285544	330failure resolved on at time 1511021285544				1511021285544	1511021285544	0
331failure detected on at time 1511021345555	331failure resolved on at time 1511021345556				1511021345555	1511021345556	1
332failure detected on at time 1511021405579	332failure resolved on at time 1511021405580				1511021405579	1511021405580	1
333failure detected on at time 1511021465579	333failure resolved on at time 1511021465582				1511021465579	1511021465582	3
334failure detected on at time 1511021525594	334failure resolved on at time 1511021525595				1511021525594	1511021525595	1
335failure detected on at time 1511021585603	335failure resolved on at time 1511021585604				1511021585603	1511021585604	1
336failure detected on at time 1511021645604	336failure resolved on at time 1511021645610				1511021645604	1511021645610	6
337failure detected on at time 1511021705620	337failure resolved on at time 1511021705621				1511021705620	1511021705621	1
338failure detected on at time 1511021765624	338failure resolved on at time 1511021765626				1511021765624	1511021765626	2
339failure detected on at time 1511021825625	339failure resolved on at time 1511021825625				1511021825625	1511021825625	0
340failure detected on at time 1511021885626	340failure resolved on at time 1511021885632				1511021885626	1511021885632	6
341failure detected on at time 1511021945640	341failure resolved on at time 1511021945642				1511021945640	1511021945642	2
342failure detected on at time 1511022005649	342failure resolved on at time 1511022005649				1511022005649	1511022005649	0
343failure detected on at time 1511022065664	343failure resolved on at time 1511022065669				1511022065664	1511022065669	5
344failure detected on at time 1511022125666	344failure resolved on at time 1511022125668				1511022125666	1511022125668	2
345failure detected on at time 1511022185680	345failure resolved on at time 1511022185680				1511022185680	1511022185680	0
346failure detected on at time 1511022245694	346failure resolved on at time 1511022245695				1511022245694	1511022245695	1
347failure detected on at time 1511022305695	347failure resolved on at time 1511022305696				1511022305695	1511022305696	1
348failure detected on at time 1511022365706	348failure resolved on at time 1511022365706				1511022365706	1511022365706	0
349failure detected on at time 1511022425723	349failure resolved on at time 1511022425725				1511022425723	1511022425725	2
350failure detected on at time 1511022485737	350failure resolved on at time 1511022485738				1511022485737	1511022485738	1
351failure detected on at time 1511022545748	351failure resolved on at time 1511022545749				1511022545748	1511022545749	1
352failure detected on at time 1511022605764	352failure resolved on at time 1511022605765				1511022605764	1511022605765	1
353failure detected on at time 1511022665777	353failure resolved on at time 1511022665778				1511022665777	1511022665778	1
354failure detected on at time 1511022725774	354failure resolved on at time 1511022725774				1511022725774	1511022725774	0
355failure detected on at time 1511022785782	355failure resolved on at time 1511022785782				1511022785782	1511022785782	0
356failure detected on at time 1511022845786	356failure resolved on at time 1511022845786				1511022845786	1511022845786	0
357failure detected on at time 1511022905800	357failure resolved on at time 1511022905802				1511022905800	1511022905802	2
358failure detected on at time 1511022965810	358failure resolved on at time 1511022965812				1511022965810	1511022965812	2
359failure detected on at time 1511023025816	359failure resolved on at time 1511023025817				1511023025816	1511023025817	1
360failure detected on at time 1511023085821	360failure resolved on at time 1511023085823				1511023085821	1511023085823	2
361failure detected on at time 1511023145831	361failure resolved on at time 1511023145831				1511023145831	1511023145831	0
362failure detected on at time 1511023205842	362failure resolved on at time 1511023205848				1511023205842	1511023205848	6
363failure detected on at time 1511023265856	363failure resolved on at time 1511023265857				1511023265856	1511023265857	1
364failure detected on at time 1511023325865	364failure resolved on at time 1511023325865				1511023325865	1511023325865	0
365failure detected on at time 1511023385879	365failure resolved on at time 1511023385881				1511023385879	1511023385881	2
366failure detected on at time 1511023445892	366failure resolved on at time 1511023445893				1511023445892	1511023445893	1
367failure detected on at time 1511023505907	367failure resolved on at time 1511023505908				1511023505907	1511023505908	1
368failure detected on at time 1511023565916	368failure resolved on at time 1511023565917				1511023565916	1511023565917	1
369failure detected on at time 1511023625924	369failure resolved on at time 1511023625924				1511023625924	1511023625924	0
370failure detected on at time 1511023685931	370failure resolved on at time 1511023685932				1511023685931	1511023685932	1
371failure detected on at time 1511023745946	371failure resolved on at time 1511023745947				1511023745946	1511023745947	1
372failure detected on at time 1511023805957	372failure resolved on at time 1511023805959				1511023805957	1511023805959	2
373failure detected on at time 1511023865965	373failure resolved on at time 1511023865967				1511023865965	1511023865967	2
374failure detected on at time 1511023925966	374failure resolved on at time 1511023925972				1511023925966	1511023925972	6
375failure detected on at time 1511023985972	375failure resolved on at time 1511023985972				1511023985972	1511023985972	0
376failure detected on at time 1511024045982	376failure resolved on at time 1511024045984				1511024045982	1511024045984	2
377failure detected on at time 1511024105990	377failure resolved on at time 1511024105991				1511024105990	1511024105991	1
378failure detected on at time 1511024166000	378failure resolved on at time 1511024166001				1511024166000	1511024166001	1
379failure detected on at time 1511024226008	379failure resolved on at time 1511024226011				1511024226008	1511024226011	3
380failure detected on at time 1511024286021	380failure resolved on at time 1511024286022				1511024286021	1511024286022	1
381failure detected on at time 1511024346036	381failure resolved on at time 1511024346037				1511024346036	1511024346037	1
382failure detected on at time 1511024406050	382failure resolved on at time 1511024406050				1511024406050	1511024406050	0
383failure detected on at time 1511024466058	383failure resolved on at time 1511024466059				1511024466058	1511024466059	1
384failure detected on at time 1511024526088	384failure resolved on at time 1511024526089				1511024526088	1511024526089	1
385failure detected on at time 1511024586098	385failure resolved on at time 1511024586100				1511024586098	1511024586100	2
386failure detected on at time 1511024646105	386failure resolved on at time 1511024646109				1511024646105	1511024646109	4
387failure detected on at time 1511024706109	387failure resolved on at time 1511024706115				1511024706109	1511024706115	6
388failure detected on at time 1511024766118	388failure resolved on at time 1511024766118				1511024766118	1511024766118	0
389failure detected on at time 1511030423507	389failure resolved on at time 1511030423508				1511030423507	1511030423508	1
390failure detected on at time 1511035439390	390failure resolved on at time 1511035439391				1511035439390	1511035439391	1
391failure detected on at time 1511035500666	391failure resolved on at time 1511035500667				1511035500666	1511035500667	1
392failure detected on at time 1511035560682	392failure resolved on at time 1511035560686				1511035560682	1511035560686	4
393failure detected on at time 1511035620685	393failure resolved on at time 1511035620686				1511035620685	1511035620686	1
394failure detected on at time 1511035680695	394failure resolved on at time 1511035680696				1511035680695	1511035680696	1
395failure detected on at time 1511035740700	395failure resolved on at time 1511035740702				1511035740700	1511035740702	2
396failure detected on at time 1511035800708	396failure resolved on at time 1511035800708				1511035800708	1511035800708	0
397failure detected on at time 1511035860718	397failure resolved on at time 1511035860721				1511035860718	1511035860721	3
398failure detected on at time 1511035920721	398failure resolved on at time 1511035920723				1511035920721	1511035920723	2
399failure detected on at time 1511035980732	399failure resolved on at time 1511035980733				1511035980732	1511035980733	1
400failure detected on at time 1511036040737	400failure resolved on at time 1511036040742				1511036040737	1511036040742	5
401failure detected on at time 1511036100747	401failure resolved on at time 1511036100749				1511036100747	1511036100749	2
402failure detected on at time 1511036160752	402failure resolved on at time 1511036160758				1511036160752	1511036160758	6
403failure detected on at time 1511036220764	403failure resolved on at time 1511036220765				1511036220764	1511036220765	1
404failure detected on at time 1511036280767	404failure resolved on at time 1511036280775				1511036280767	1511036280775	8
405failure detected on at time 1511036340786	405failure resolved on at time 1511036340802				1511036340786	1511036340802	16
406failure detected on at time 1511036400796	406failure resolved on at time 1511036400800				1511036400796	1511036400800	4
407failure detected on at time 1511036460809	407failure resolved on at time 1511036460811				1511036460809	1511036460811	2
408failure detected on at time 1511036520813	408failure resolved on at time 1511036520814				1511036520813	1511036520814	1
409failure detected on at time 1511036580818	409failure resolved on at time 1511036580827				1511036580818	1511036580827	9
410failure detected on at time 1511036640836	410failure resolved on at time 1511036640836				1511036640836	1511036640836	0
411failure detected on at time 1511036700846	411failure resolved on at time 1511036700849				1511036700846	1511036700849	3
412failure detected on at time 1511036760860	412failure resolved on at time 1511036760863				1511036760860	1511036760863	3
413failure detected on at time 1511036820868	413failure resolved on at time 1511036820872				1511036820868	1511036820872	4
414failure detected on at time 1511036880883	414failure resolved on at time 1511036880888				1511036880883	1511036880888	5
415failure detected on at time 1511036940893	415failure resolved on at time 1511036940897				1511036940893	1511036940897	4
416failure detected on at time 1511037000902	416failure resolved on at time 1511037000903				1511037000902	1511037000903	1
417failure detected on at time 1511037060911	417failure resolved on at time 1511037060913				1511037060911	1511037060913	2
418failure detected on at time 1511037120924	418failure resolved on at time 1511037120925				1511037120924	1511037120925	1
419failure detected on at time 1511037180933	419failure resolved on at time 1511037180935				1511037180933	1511037180935	2
420failure detected on at time 1511037240949	420failure resolved on at time 1511037240951				1511037240949	1511037240951	2
421failure detected on at time 1511037300959	421failure resolved on at time 1511037300963				1511037300959	1511037300963	4
422failure detected on at time 1511037360968	422failure resolved on at time 1511037360970				1511037360968	1511037360970	2
423failure detected on at time 1511037420979	423failure resolved on at time 1511037420981				1511037420979	1511037420981	2
424failure detected on at time 1511037480989	424failure resolved on at time 1511037480991				1511037480989	1511037480991	2
425failure detected on at time 1511037540996	425failure resolved on at time 1511037540997				1511037540996	1511037540997	1
426failure detected on at time 1511037600999	426failure resolved on at time 1511037601001				1511037600999	1511037601001	2
427failure detected on at time 1511037661007	427failure resolved on at time 1511037661008				1511037661007	1511037661008	1
428failure detected on at time 1511037721018	428failure resolved on at time 1511037721020				1511037721018	1511037721020	2
429failure detected on at time 1511037781030	429failure resolved on at time 1511037781032				1511037781030	1511037781032	2
430failure detected on at time 1511037841042	430failure resolved on at time 1511037841046				1511037841042	1511037841046	4
431failure detected on at time 1511037901052	431failure resolved on at time 1511037901055				1511037901052	1511037901055	3
432failure detected on at time 1511037961057	432failure resolved on at time 1511037961070				1511037961057	1511037961070	13
433failure detected on at time 1511038021068	433failure resolved on at time 1511038021070				1511038021068	1511038021070	2
434failure detected on at time 1511038081073	434failure resolved on at time 1511038081076				1511038081073	1511038081076	3
435failure detected on at time 1511038141083	435failure resolved on at time 1511038141086				1511038141083	1511038141086	3
436failure detected on at time 1511038201103	436failure resolved on at time 1511038201108				1511038201103	1511038201108	5
437failure detected on at time 1511038261117	437failure resolved on at time 1511038261118				1511038261117	1511038261118	1
438failure detected on at time 1511038321128	438failure resolved on at time 1511038321131				1511038321128	1511038321131	3
439failure detected on at time 1511038381138	439failure resolved on at time 1511038381140				1511038381138	1511038381140	2
440failure detected on at time 1511038441150	440failure resolved on at time 1511038441154				1511038441150	1511038441154	4
441failure detected on at time 1511038501152	441failure resolved on at time 1511038501164				1511038501152	1511038501164	12
442failure detected on at time 1511038561154	442failure resolved on at time 1511038561156				1511038561154	1511038561156	2
443failure detected on at time 1511038621161	443failure resolved on at time 1511038621164				1511038621161	1511038621164	3
444failure detected on at time 1511038681179	444failure resolved on at time 1511038681182				1511038681179	1511038681182	3
445failure detected on at time 1511038741191	445failure resolved on at time 1511038741192				1511038741191	1511038741192	1
446failure detected on at time 1511038801203	446failure resolved on at time 1511038801205				1511038801203	1511038801205	2
447failure detected on at time 1511038861219	447failure resolved on at time 1511038861224				1511038861219	1511038861224	5
448failure detected on at time 1511038921233	448failure resolved on at time 1511038921235				1511038921233	1511038921235	2
449failure detected on at time 1511038981242	449failure resolved on at time 1511038981243				1511038981242	1511038981243	1
450failure detected on at time 1511039041247	450failure resolved on at time 1511039041250				1511039041247	1511039041250	3
451failure detected on at time 1511039101258	451failure resolved on at time 1511039101259				1511039101258	1511039101259	1
452failure detected on at time 1511039161266	452failure resolved on at time 1511039161268				1511039161266	1511039161268	2
453failure detected on at time 1511039221288	453failure resolved on at time 1511039221289				1511039221288	1511039221289	1
454failure detected on at time 1511039281287	454failure resolved on at time 1511039281294				1511039281287	1511039281294	7
455failure detected on at time 1511039341306	455failure resolved on at time 1511039341308				1511039341306	1511039341308	2
456failure detected on at time 1511039401314	456failure resolved on at time 1511039401317				1511039401314	1511039401317	3
457failure detected on at time 1511039461318	457failure resolved on at time 1511039461319				1511039461318	1511039461319	1
458failure detected on at time 1511039521327	458failure resolved on at time 1511039521330				1511039521327	1511039521330	3
459failure detected on at time 1511039581329	459failure resolved on at time 1511039581330				1511039581329	1511039581330	1
460failure detected on at time 1511039641362	460failure resolved on at time 1511039641363				1511039641362	1511039641363	1
461failure detected on at time 1511039701368	461failure resolved on at time 1511039701374				1511039701368	1511039701374	6
462failure detected on at time 1511039761370	462failure resolved on at time 1511039761370				1511039761370	1511039761370	0
463failure detected on at time 1511039821374	463failure resolved on at time 1511039821376				1511039821374	1511039821376	2
464failure detected on at time 1511039881379	464failure resolved on at time 1511039881380				1511039881379	1511039881380	1
465failure detected on at time 1511039941381	465failure resolved on at time 1511039941382				1511039941381	1511039941382	1
466failure detected on at time 1511040001384	466failure resolved on at time 1511040001384				1511040001384	1511040001384	0
467failure detected on at time 1511040061389	467failure resolved on at time 1511040061390				1511040061389	1511040061390	1
468failure detected on at time 1511040121389	468failure resolved on at time 1511040121390				1511040121389	1511040121390	1
469failure detected on at time 1511040181394	469failure resolved on at time 1511040181394				1511040181394	1511040181394	0
470failure detected on at time 1511040241395	470failure resolved on at time 1511040241396				1511040241395	1511040241396	1
471failure detected on at time 1511040301397	471failure resolved on at time 1511040301398				1511040301397	1511040301398	1
472failure detected on at time 1511040361399	472failure resolved on at time 1511040361400				1511040361399	1511040361400	1
473failure detected on at time 1511040421403	473failure resolved on at time 1511040421405				1511040421403	1511040421405	2
474failure detected on at time 1511040481407	474failure resolved on at time 1511040481410				1511040481407	1511040481410	3
475failure detected on at time 1511040541416	475failure resolved on at time 1511040541417				1511040541416	1511040541417	1
476failure detected on at time 1511040601425	476failure resolved on at time 1511040601426				1511040601425	1511040601426	1
477failure detected on at time 1511040661437	477failure resolved on at time 1511040661438				1511040661437	1511040661438	1
478failure detected on at time 1511040721450	478failure resolved on at time 1511040721450				1511040721450	1511040721450	0
479failure detected on at time 1511040781460	479failure resolved on at time 1511040781463				1511040781460	1511040781463	3
480failure detected on at time 1511040841462	480failure resolved on at time 1511040841466				1511040841462	1511040841466	4
481failure detected on at time 1511040901465	481failure resolved on at time 1511040901465				1511040901465	1511040901465	0
482failure detected on at time 1511040961477	482failure resolved on at time 1511040961478				1511040961477	1511040961478	1
483failure detected on at time 1511041021485	483failure resolved on at time 1511041021486				1511041021485	1511041021486	1
484failure detected on at time 1511041081492	484failure resolved on at time 1511041081494				1511041081492	1511041081494	2
485failure detected on at time 1511041141495	485failure resolved on at time 1511041141496				1511041141495	1511041141496	1
486failure detected on at time 1511041201501	486failure resolved on at time 1511041201501				1511041201501	1511041201501	0
487failure detected on at time 1511041261503	487failure resolved on at time 1511041261505				1511041261503	1511041261505	2
488failure detected on at time 1511041321505	488failure resolved on at time 1511041321511				1511041321505	1511041321511	6
489failure detected on at time 1511041381524	489failure resolved on at time 1511041381525				1511041381524	1511041381525	1
490failure detected on at time 1511041441538	490failure resolved on at time 1511041441539				1511041441538	1511041441539	1
491failure detected on at time 1511041501549	491failure resolved on at time 1511041501550				1511041501549	1511041501550	1
492failure detected on at time 1511041561561	492failure resolved on at time 1511041561562				1511041561561	1511041561562	1
493failure detected on at time 1511041621571	493failure resolved on at time 1511041621573				1511041621571	1511041621573	2
494failure detected on at time 1511041681586	494failure resolved on at time 1511041681587				1511041681586	1511041681587	1
495failure detected on at time 1511041741597	495failure resolved on at time 1511041741598				1511041741597	1511041741598	1
496failure detected on at time 1511041801599	496failure resolved on at time 1511041801600				1511041801599	1511041801600	1
497failure detected on at time 1511041861606	497failure resolved on at time 1511041861608				1511041861606	1511041861608	2
498failure detected on at time 1511041921619	498failure resolved on at time 1511041921620				1511041921619	1511041921620	1
499failure detected on at time 1511041981627	499failure resolved on at time 1511041981627				1511041981627	1511041981627	0
500failure detected on at time 1511042041636	500failure resolved on at time 1511042041638				1511042041636	1511042041638	2
501failure detected on at time 1511042101638	501failure resolved on at time 1511042101641				1511042101638	1511042101641	3
502failure detected on at time 1511042161652	502failure resolved on at time 1511042161654				1511042161652	1511042161654	2
503failure detected on at time 1511042221658	503failure resolved on at time 1511042221661				1511042221658	1511042221661	3
504failure detected on at time 1511042281667	504failure resolved on at time 1511042281668				1511042281667	1511042281668	1
505failure detected on at time 1511042341677	505failure resolved on at time 1511042341678				1511042341677	1511042341678	1
506failure detected on at time 1511042401685	506failure resolved on at time 1511042401686				1511042401685	1511042401686	1
507failure detected on at time 1511042461700	507failure resolved on at time 1511042461702				1511042461700	1511042461702	2
508failure detected on at time 1511042521711	508failure resolved on at time 1511042521712				1511042521711	1511042521712	1
509failure detected on at time 1511042581724	509failure resolved on at time 1511042581725				1511042581724	1511042581725	1
510failure detected on at time 1511042641729	510failure resolved on at time 1511042641730				1511042641729	1511042641730	1
511failure detected on at time 1511042701737	511failure resolved on at time 1511042701739				1511042701737	1511042701739	2
512failure detected on at time 1511042761747	512failure resolved on at time 1511042761747				1511042761747	1511042761747	0
513failure detected on at time 1511042821750	513failure resolved on at time 1511042821750				1511042821750	1511042821750	0
514failure detected on at time 1511042881754	514failure resolved on at time 1511042881757				1511042881754	1511042881757	3
515failure detected on at time 1511042941762	515failure resolved on at time 1511042941765				1511042941762	1511042941765	3
516failure detected on at time 1511043001770	516failure resolved on at time 1511043001771				1511043001770	1511043001771	1
517failure detected on at time 1511043061780	517failure resolved on at time 1511043061784				1511043061780	1511043061784	4
518failure detected on at time 1511043121789	518failure resolved on at time 1511043121789				1511043121789	1511043121789	0
519failure detected on at time 1511043181798	519failure resolved on at time 1511043181799				1511043181798	1511043181799	1
520failure detected on at time 1511043241806	520failure resolved on at time 1511043241807				1511043241806	1511043241807	1
521failure detected on at time 1511043301812	521failure resolved on at time 1511043301815				1511043301812	1511043301815	3
522failure detected on at time 1511043361822	522failure resolved on at time 1511043361824				1511043361822	1511043361824	2
523failure detected on at time 1511043421832	523failure resolved on at time 1511043421833				1511043421832	1511043421833	1
524failure detected on at time 1511043481831	524failure resolved on at time 1511043481839				1511043481831	1511043481839	8
525failure detected on at time 1511043541836	525failure resolved on at time 1511043541838				1511043541836	1511043541838	2
526failure detected on at time 1511043601841	526failure resolved on at time 1511043601842				1511043601841	1511043601842	1
527failure detected on at time 1511043661852	527failure resolved on at time 1511043661852				1511043661852	1511043661852	0
528failure detected on at time 1511043721857	528failure resolved on at time 1511043721858				1511043721857	1511043721858	1
529failure detected on at time 1511043781866	529failure resolved on at time 1511043781869				1511043781866	1511043781869	3
530failure detected on at time 1511043841871	530failure resolved on at time 1511043841872				1511043841871	1511043841872	1
531failure detected on at time 1511043901883	531failure resolved on at time 1511043901885				1511043901883	1511043901885	2
532failure detected on at time 1511043961896	532failure resolved on at time 1511043961898				1511043961896	1511043961898	2
533failure detected on at time 1511044021904	533failure resolved on at time 1511044021907				1511044021904	1511044021907	3
534failure detected on at time 1511044081910	534failure resolved on at time 1511044081913				1511044081910	1511044081913	3
535failure detected on at time 1511044141922	535failure resolved on at time 1511044141923				1511044141922	1511044141923	1
536failure detected on at time 1511044201934	536failure resolved on at time 1511044201935				1511044201934	1511044201935	1
537failure detected on at time 1511044261943	537failure resolved on at time 1511044261944				1511044261943	1511044261944	1
538failure detected on at time 1511044321953	538failure resolved on at time 1511044321954				1511044321953	1511044321954	1
539failure detected on at time 1511044381957	539failure resolved on at time 1511044381987				1511044381957	1511044381987	30
540failure detected on at time 1511044441964	540failure resolved on at time 1511044441967				1511044441964	1511044441967	3
541failure detected on at time 1511044501968	541failure resolved on at time 1511044501969				1511044501968	1511044501969	1
542failure detected on at time 1511044561976	542failure resolved on at time 1511044561979				1511044561976	1511044561979	3
543failure detected on at time 1511044621974	543failure resolved on at time 1511044621975				1511044621974	1511044621975	1
544failure detected on at time 1511044681985	544failure resolved on at time 1511044681987				1511044681985	1511044681987	2
545failure detected on at time 1511044741983	545failure resolved on at time 1511044741990				1511044741983	1511044741990	7
546failure detected on at time 1511044801993	546failure resolved on at time 1511044801994				1511044801993	1511044801994	1
547failure detected on at time 1511044861994	547failure resolved on at time 1511044861996				1511044861994	1511044861996	2
548failure detected on at time 1511044922000	548failure resolved on at time 1511044922002				1511044922000	1511044922002	2
549failure detected on at time 1511044982012	549failure resolved on at time 1511044982014				1511044982012	1511044982014	2
550failure detected on at time 1511045042026	550failure resolved on at time 1511045042031				1511045042026	1511045042031	5
551failure detected on at time 1511045102031	551failure resolved on at time 1511045102033				1511045102031	1511045102033	2
552failure detected on at time 1511045162039	552failure resolved on at time 1511045162040				1511045162039	1511045162040	1
553failure detected on at time 1511045222051	553failure resolved on at time 1511045222054				1511045222051	1511045222054	3
554failure detected on at time 1511045282063	554failure resolved on at time 1511045282064				1511045282063	1511045282064	1
555failure detected on at time 1511045342077	555failure resolved on at time 1511045342078				1511045342077	1511045342078	1
556failure detected on at time 1511045402070	556failure resolved on at time 1511045402074				1511045402070	1511045402074	4
557failure detected on at time 1511045462074	557failure resolved on at time 1511045462077				1511045462074	1511045462077	3
558failure detected on at time 1511045522086	558failure resolved on at time 1511045522087				1511045522086	1511045522087	1
559failure detected on at time 1511045582096	559failure resolved on at time 1511045582099				1511045582096	1511045582099	3
560failure detected on at time 1511045642107	560failure resolved on at time 1511045642109				1511045642107	1511045642109	2
561failure detected on at time 1511045702117	561failure resolved on at time 1511045702119				1511045702117	1511045702119	2
562failure detected on at time 1511045762128	562failure resolved on at time 1511045762130				1511045762128	1511045762130	2
563failure detected on at time 1511045822134	563failure resolved on at time 1511045822139				1511045822134	1511045822139	5
564failure detected on at time 1511045882148	564failure resolved on at time 1511045882149				1511045882148	1511045882149	1
565failure detected on at time 1511045942162	565failure resolved on at time 1511045942165				1511045942162	1511045942165	3
566failure detected on at time 1511046002173	566failure resolved on at time 1511046002178				1511046002173	1511046002178	5
567failure detected on at time 1511046062188	567failure resolved on at time 1511046062192				1511046062188	1511046062192	4
568failure detected on at time 1511046122195	568failure resolved on at time 1511046122196				1511046122195	1511046122196	1
569failure detected on at time 1511046182207	569failure resolved on at time 1511046182209				1511046182207	1511046182209	2
570failure detected on at time 1511046242218	570failure resolved on at time 1511046242219				1511046242218	1511046242219	1
571failure detected on at time 1511046302229	571failure resolved on at time 1511046302230				1511046302229	1511046302230	1
572failure detected on at time 1511046362238	572failure resolved on at time 1511046362239				1511046362238	1511046362239	1
573failure detected on at time 1511046422250	573failure resolved on at time 1511046422251				1511046422250	1511046422251	1
574failure detected on at time 1511046482261	574failure resolved on at time 1511046482265				1511046482261	1511046482265	4
575failure detected on at time 1511046542265	575failure resolved on at time 1511046542272				1511046542265	1511046542272	7
576failure detected on at time 1511046602276	576failure resolved on at time 1511046602277				1511046602276	1511046602277	1
577failure detected on at time 1511046662284	577failure resolved on at time 1511046662285				1511046662284	1511046662285	1
578failure detected on at time 1511046722288	578failure resolved on at time 1511046722289				1511046722288	1511046722289	1
579failure detected on at time 1511046782299	579failure resolved on at time 1511046782299				1511046782299	1511046782299	0
580failure detected on at time 1511046842300	580failure resolved on at time 1511046842301				1511046842300	1511046842301	1
581failure detected on at time 1511046902312	581failure resolved on at time 1511046902313				1511046902312	1511046902313	1
582failure detected on at time 1511046962317	582failure resolved on at time 1511046962319				1511046962317	1511046962319	2
583failure detected on at time 1511047022319	583failure resolved on at time 1511047022320				1511047022319	1511047022320	1
584failure detected on at time 1511047082336	584failure resolved on at time 1511047082337				1511047082336	1511047082337	1
585failure detected on at time 1511047142343	585failure resolved on at time 1511047142350				1511047142343	1511047142350	7
586failure detected on at time 1511047202351	586failure resolved on at time 1511047202354				1511047202351	1511047202354	3
587failure detected on at time 1511047262357	587failure resolved on at time 1511047262363				1511047262357	1511047262363	6
588failure detected on at time 1511047322368	588failure resolved on at time 1511047322370				1511047322368	1511047322370	2
589failure detected on at time 1511047382379	589failure resolved on at time 1511047382380				1511047382379	1511047382380	1
590failure detected on at time 1511047442386	590failure resolved on at time 1511047442386				1511047442386	1511047442386	0
591failure detected on at time 1511047502391	591failure resolved on at time 1511047502391				1511047502391	1511047502391	0
592failure detected on at time 1511047562403	592failure resolved on at time 1511047562405				1511047562403	1511047562405	2
593failure detected on at time 1511047622413	593failure resolved on at time 1511047622414				1511047622413	1511047622414	1
594failure detected on at time 1511047682415	594failure resolved on at time 1511047682421				1511047682415	1511047682421	6
595failure detected on at time 1511047742422	595failure resolved on at time 1511047742422				1511047742422	1511047742422	0
596failure detected on at time 1511047802429	596failure resolved on at time 1511047802430				1511047802429	1511047802430	1
597failure detected on at time 1511047862440	597failure resolved on at time 1511047862441				1511047862440	1511047862441	1
598failure detected on at time 1511047922446	598failure resolved on at time 1511047922446				1511047922446	1511047922446	0
599failure detected on at time 1511047982492	599failure resolved on at time 1511047982493				1511047982492	1511047982493	1
600failure detected on at time 1511048042503	600failure resolved on at time 1511048042506				1511048042503	1511048042506	3
601failure detected on at time 1511048102511	601failure resolved on at time 1511048102512				1511048102511	1511048102512	1
602failure detected on at time 1511048162516	602failure resolved on at time 1511048162523				1511048162516	1511048162523	7
603failure detected on at time 1511048222526	603failure resolved on at time 1511048222528				1511048222526	1511048222528	2
604failure detected on at time 1511048282522	604failure resolved on at time 1511048282523				1511048282522	1511048282523	1
605failure detected on at time 1511048342529	605failure resolved on at time 1511048342531				1511048342529	1511048342531	2
606failure detected on at time 1511048402537	606failure resolved on at time 1511048402537				1511048402537	1511048402537	0
607failure detected on at time 1511048462539	607failure resolved on at time 1511048462540				1511048462539	1511048462540	1
608failure detected on at time 1511048522552	608failure resolved on at time 1511048522556				1511048522552	1511048522556	4
609failure detected on at time 1511048582558	609failure resolved on at time 1511048582559				1511048582558	1511048582559	1
610failure detected on at time 1511048642560	610failure resolved on at time 1511048642561				1511048642560	1511048642561	1
611failure detected on at time 1511048702564	611failure resolved on at time 1511048702569				1511048702564	1511048702569	5
612failure detected on at time 1511048762567	612failure resolved on at time 1511048762574				1511048762567	1511048762574	7
613failure detected on at time 1511048822575	613failure resolved on at time 1511048822575				1511048822575	1511048822575	0
614failure detected on at time 1511048882578	614failure resolved on at time 1511048882578				1511048882578	1511048882578	0
615failure detected on at time 1511048942586	615failure resolved on at time 1511048942587				1511048942586	1511048942587	1
616failure detected on at time 1511049002586	616failure resolved on at time 1511049002588				1511049002586	1511049002588	2
617failure detected on at time 1511049062598	617failure resolved on at time 1511049062599				1511049062598	1511049062599	1
618failure detected on at time 1511049122599	618failure resolved on at time 1511049122601				1511049122599	1511049122601	2
619failure detected on at time 1511049182613	619failure resolved on at time 1511049182627				1511049182613	1511049182627	14
620failure detected on at time 1511049242628	620failure resolved on at time 1511049242630				1511049242628	1511049242630	2
621failure detected on at time 1511049302637	621failure resolved on at time 1511049302639				1511049302637	1511049302639	2
622failure detected on at time 1511049362650	622failure resolved on at time 1511049362654				1511049362650	1511049362654	4
623failure detected on at time 1511049422659	623failure resolved on at time 1511049422663				1511049422659	1511049422663	4
624failure detected on at time 1511049482670	624failure resolved on at time 1511049482672				1511049482670	1511049482672	2
625failure detected on at time 1511049542683	625failure resolved on at time 1511049542683				1511049542683	1511049542683	0
626failure detected on at time 1511049602688	626failure resolved on at time 1511049602689				1511049602688	1511049602689	1
627failure detected on at time 1511049662696	627failure resolved on at time 1511049662697				1511049662696	1511049662697	1
628failure detected on at time 1511049722697	628failure resolved on at time 1511049722698				1511049722697	1511049722698	1
629failure detected on at time 1511049782705	629failure resolved on at time 1511049782706				1511049782705	1511049782706	1
630failure detected on at time 1511049842715	630failure resolved on at time 1511049842717				1511049842715	1511049842717	2
631failure detected on at time 1511049902727	631failure resolved on at time 1511049902729				1511049902727	1511049902729	2
632failure detected on at time 1511049962736	632failure resolved on at time 1511049962737				1511049962736	1511049962737	1
633failure detected on at time 1511050022743	633failure resolved on at time 1511050022745				1511050022743	1511050022745	2
634failure detected on at time 1511050082751	634failure resolved on at time 1511050082754				1511050082751	1511050082754	3
635failure detected on at time 1511050142763	635failure resolved on at time 1511050142765				1511050142763	1511050142765	2
636failure detected on at time 1511050202774	636failure resolved on at time 1511050202775				1511050202774	1511050202775	1
637failure detected on at time 1511050262778	637failure resolved on at time 1511050262778				1511050262778	1511050262778	0
638failure detected on at time 1511050322790	638failure resolved on at time 1511050322791				1511050322790	1511050322791	1
639failure detected on at time 1511050382797	639failure resolved on at time 1511050382799				1511050382797	1511050382799	2
640failure detected on at time 1511050442803	640failure resolved on at time 1511050442805				1511050442803	1511050442805	2
641failure detected on at time 1511050502805	641failure resolved on at time 1511050502806				1511050502805	1511050502806	1
642failure detected on at time 1511050562819	642failure resolved on at time 1511050562820				1511050562819	1511050562820	1
643failure detected on at time 1511050622820	643failure resolved on at time 1511050622824				1511050622820	1511050622824	4
644failure detected on at time 1511050682831	644failure resolved on at time 1511050682833				1511050682831	1511050682833	2
645failure detected on at time 1511050742833	645failure resolved on at time 1511050742839				1511050742833	1511050742839	6
646failure detected on at time 1511050802845	646failure resolved on at time 1511050802847				1511050802845	1511050802847	2
647failure detected on at time 1511050862848	647failure resolved on at time 1511050862854				1511050862848	1511050862854	6
648failure detected on at time 1511050922859	648failure resolved on at time 1511050922863				1511050922859	1511050922863	4
649failure detected on at time 1511050982866	649failure resolved on at time 1511050982868				1511050982866	1511050982868	2
650failure detected on at time 1511051042869	650failure resolved on at time 1511051042870				1511051042869	1511051042870	1
651failure detected on at time 1511051102876	651failure resolved on at time 1511051102877				1511051102876	1511051102877	1
652failure detected on at time 1511051162886	652failure resolved on at time 1511051162887				1511051162886	1511051162887	1
653failure detected on at time 1511051222897	653failure resolved on at time 1511051222899				1511051222897	1511051222899	2
654failure detected on at time 1511051282904	654failure resolved on at time 1511051282905				1511051282904	1511051282905	1
655failure detected on at time 1511051342907	655failure resolved on at time 1511051342921				1511051342907	1511051342921	14
656failure detected on at time 1511051402917	656failure resolved on at time 1511051402920				1511051402917	1511051402920	3
657failure detected on at time 1511051462929	657failure resolved on at time 1511051462931				1511051462929	1511051462931	2
658failure detected on at time 1511051522940	658failure resolved on at time 1511051522941				1511051522940	1511051522941	1
659failure detected on at time 1511051582945	659failure resolved on at time 1511051582946				1511051582945	1511051582946	1
660failure detected on at time 1511051642951	660failure resolved on at time 1511051642951				1511051642951	1511051642951	0
661failure detected on at time 1511051702962	661failure resolved on at time 1511051702963				1511051702962	1511051702963	1
662failure detected on at time 1511051762971	662failure resolved on at time 1511051762973				1511051762971	1511051762973	2
663failure detected on at time 1511051822976	663failure resolved on at time 1511051822977				1511051822976	1511051822977	1
664failure detected on at time 1511051882990	664failure resolved on at time 1511051882990				1511051882990	1511051882990	0
665failure detected on at time 1511051942997	665failure resolved on at time 1511051942998				1511051942997	1511051942998	1
666failure detected on at time 1511052003008	666failure resolved on at time 1511052003008				1511052003008	1511052003008	0
667failure detected on at time 1511052063017	667failure resolved on at time 1511052063020				1511052063017	1511052063020	3
668failure detected on at time 1511052123036	668failure resolved on at time 1511052123039				1511052123036	1511052123039	3
669failure detected on at time 1511052183032	669failure resolved on at time 1511052183033				1511052183032	1511052183033	1
670failure detected on at time 1511053113163	670failure resolved on at time 1511053113164				1511053113163	1511053113164	1
671failure detected on at time 1511053173430	671failure resolved on at time 1511053173432				1511053173430	1511053173432	2
672failure detected on at time 1511053233438	672failure resolved on at time 1511053233439				1511053233438	1511053233439	1
673failure detected on at time 1511053293449	673failure resolved on at time 1511053293451				1511053293449	1511053293451	2
674failure detected on at time 1511053353457	674failure resolved on at time 1511053353459				1511053353457	1511053353459	2
675failure detected on at time 1511053413464	675failure resolved on at time 1511053413470				1511053413464	1511053413470	6
676failure detected on at time 1511053473471	676failure resolved on at time 1511053473474				1511053473471	1511053473474	3
677failure detected on at time 1511053533477	677failure resolved on at time 1511053533478				1511053533477	1511053533478	1
678failure detected on at time 1511053593489	678failure resolved on at time 1511053593490				1511053593489	1511053593490	1
679failure detected on at time 1511053653559	679failure resolved on at time 1511053653561				1511053653559	1511053653561	2
680failure detected on at time 1511053713552	680failure resolved on at time 1511053713554				1511053713552	1511053713554	2
681failure detected on at time 1511053773566	681failure resolved on at time 1511053773567				1511053773566	1511053773567	1
682failure detected on at time 1511053833573	682failure resolved on at time 1511053833575				1511053833573	1511053833575	2
683failure detected on at time 1511053893580	683failure resolved on at time 1511053893583				1511053893580	1511053893583	3
684failure detected on at time 1511053953583	684failure resolved on at time 1511053953584				1511053953583	1511053953584	1
685failure detected on at time 1511054101324	685failure resolved on at time 1511054101327				1511054101324	1511054101327	3
686failure detected on at time 1511054161615	686failure resolved on at time 1511054161617				1511054161615	1511054161617	2
687failure detected on at time 1511054221626	687failure resolved on at time 1511054221632				1511054221626	1511054221632	6
688failure detected on at time 1511054281631	688failure resolved on at time 1511054281645				1511054281631	1511054281645	14
689failure detected on at time 1511054341644	689failure resolved on at time 1511054341647				1511054341644	1511054341647	3
690failure detected on at time 1511054401656	690failure resolved on at time 1511054401660				1511054401656	1511054401660	4
691failure detected on at time 1511054461665	691failure resolved on at time 1511054461667				1511054461665	1511054461667	2
692failure detected on at time 1511054521670	692failure resolved on at time 1511054521673				1511054521670	1511054521673	3
693failure detected on at time 1511054581684	693failure resolved on at time 1511054581687				1511054581684	1511054581687	3
694failure detected on at time 1511054641690	694failure resolved on at time 1511054641691				1511054641690	1511054641691	1
695failure detected on at time 1511054701692	695failure resolved on at time 1511054701693				1511054701692	1511054701693	1
696failure detected on at time 1511054761702	696failure resolved on at time 1511054761706				1511054761702	1511054761706	4
697failure detected on at time 1511054821716	697failure resolved on at time 1511054821718				1511054821716	1511054821718	2
698failure detected on at time 1511054881727	698failure resolved on at time 1511054881730				1511054881727	1511054881730	3
699failure detected on at time 1511054941740	699failure resolved on at time 1511054941741				1511054941740	1511054941741	1
700failure detected on at time 1511055001742	700failure resolved on at time 1511055001743				1511055001742	1511055001743	1
701failure detected on at time 1511055061751	701failure resolved on at time 1511055061754				1511055061751	1511055061754	3
702failure detected on at time 1511055121758	702failure resolved on at time 1511055121761				1511055121758	1511055121761	3
703failure detected on at time 1511055181771	703failure resolved on at time 1511055181772				1511055181771	1511055181772	1
704failure detected on at time 1511055241776	704failure resolved on at time 1511055241777				1511055241776	1511055241777	1
705failure detected on at time 1511055301784	705failure resolved on at time 1511055301785				1511055301784	1511055301785	1
706failure detected on at time 1511055361799	706failure resolved on at time 1511055361802				1511055361799	1511055361802	3
707failure detected on at time 1511055421805	707failure resolved on at time 1511055421809				1511055421805	1511055421809	4
708failure detected on at time 1511055481816	708failure resolved on at time 1511055481818				1511055481816	1511055481818	2
709failure detected on at time 1511055541827	709failure resolved on at time 1511055541830				1511055541827	1511055541830	3
710failure detected on at time 1511055601838	710failure resolved on at time 1511055601839				1511055601838	1511055601839	1
711failure detected on at time 1511055661845	711failure resolved on at time 1511055661848				1511055661845	1511055661848	3
712failure detected on at time 1511055721853	712failure resolved on at time 1511055721854				1511055721853	1511055721854	1
713failure detected on at time 1511055781865	713failure resolved on at time 1511055781869				1511055781865	1511055781869	4
714failure detected on at time 1511055841873	714failure resolved on at time 1511055841879				1511055841873	1511055841879	6
715failure detected on at time 1511055901885	715failure resolved on at time 1511055901887				1511055901885	1511055901887	2
716failure detected on at time 1511055961891	716failure resolved on at time 1511055961893				1511055961891	1511055961893	2
717failure detected on at time 1511056021901	717failure resolved on at time 1511056021904				1511056021901	1511056021904	3
718failure detected on at time 1511056081911	718failure resolved on at time 1511056081913				1511056081911	1511056081913	2
719failure detected on at time 1511056767850	719failure resolved on at time 1511056767852				1511056767850	1511056767852	2
720failure detected on at time 1511070809200	720failure resolved on at time 1511070809227				1511070809200	1511070809227	27
721failure detected on at time 1511070870037	721failure resolved on at time 1511070870039				1511070870037	1511070870039	2
722failure detected on at time 1511070930049	722failure resolved on at time 1511070930052				1511070930049	1511070930052	3
723failure detected on at time 1511070990054	723failure resolved on at time 1511070990057				1511070990054	1511070990057	3
724failure detected on at time 1511071050064	724failure resolved on at time 1511071050066				1511071050064	1511071050066	2
725failure detected on at time 1511071110071	725failure resolved on at time 1511071110073				1511071110071	1511071110073	2
726failure detected on at time 1511071170131	726failure resolved on at time 1511071170132				1511071170131	1511071170132	1
727failure detected on at time 1511071230090	727failure resolved on at time 1511071230091				1511071230090	1511071230091	1
728failure detected on at time 1511071290101	728failure resolved on at time 1511071290103				1511071290101	1511071290103	2
729failure detected on at time 1511071350119	729failure resolved on at time 1511071350119				1511071350119	1511071350119	0
730failure detected on at time 1511071410126	730failure resolved on at time 1511071410213				1511071410126	1511071410213	87
731failure detected on at time 1511071470140	731failure resolved on at time 1511071470143				1511071470140	1511071470143	3
732failure detected on at time 1511071530152	732failure resolved on at time 1511071530156				1511071530152	1511071530156	4
733failure detected on at time 1511071590160	733failure resolved on at time 1511071590161				1511071590160	1511071590161	1
734failure detected on at time 1511071650164	734failure resolved on at time 1511071650167				1511071650164	1511071650167	3
735failure detected on at time 1511071710169	735failure resolved on at time 1511071710171				1511071710169	1511071710171	2
736failure detected on at time 1511071770184	736failure resolved on at time 1511071770186				1511071770184	1511071770186	2
737failure detected on at time 1511071830195	737failure resolved on at time 1511071830198				1511071830195	1511071830198	3
738failure detected on at time 1511071890205	738failure resolved on at time 1511071890207				1511071890205	1511071890207	2
739failure detected on at time 1511071950216	739failure resolved on at time 1511071950219				1511071950216	1511071950219	3
740failure detected on at time 1511072010221	740failure resolved on at time 1511072010225				1511072010221	1511072010225	4
741failure detected on at time 1511072070238	741failure resolved on at time 1511072070244				1511072070238	1511072070244	6
742failure detected on at time 1511072130255	742failure resolved on at time 1511072130257				1511072130255	1511072130257	2
743failure detected on at time 1511072190272	743failure resolved on at time 1511072190274				1511072190272	1511072190274	2
744failure detected on at time 1511072250284	744failure resolved on at time 1511072250287				1511072250284	1511072250287	3
745failure detected on at time 1511072310295	745failure resolved on at time 1511072310296				1511072310295	1511072310296	1
746failure detected on at time 1511072370308	746failure resolved on at time 1511072370311				1511072370308	1511072370311	3
747failure detected on at time 1511072430329	747failure resolved on at time 1511072430332				1511072430329	1511072430332	3
748failure detected on at time 1511072490345	748failure resolved on at time 1511072490348				1511072490345	1511072490348	3
749failure detected on at time 1511072550362	749failure resolved on at time 1511072550364				1511072550362	1511072550364	2
750failure detected on at time 1511072610374	750failure resolved on at time 1511072610388				1511072610374	1511072610388	14
751failure detected on at time 1511072670386	751failure resolved on at time 1511072670390				1511072670386	1511072670390	4
752failure detected on at time 1511072730454	752failure resolved on at time 1511072730455				1511072730454	1511072730455	1
753failure detected on at time 1511072790463	753failure resolved on at time 1511072790467				1511072790463	1511072790467	4
754failure detected on at time 1511072850472	754failure resolved on at time 1511072850474				1511072850472	1511072850474	2
755failure detected on at time 1511072910475	755failure resolved on at time 1511072910476				1511072910475	1511072910476	1
756failure detected on at time 1511072970485	756failure resolved on at time 1511072970486				1511072970485	1511072970486	1
757failure detected on at time 1511073030492	757failure resolved on at time 1511073030493				1511073030492	1511073030493	1
758failure detected on at time 1511073090502	758failure resolved on at time 1511073090505				1511073090502	1511073090505	3
759failure detected on at time 1511073150507	759failure resolved on at time 1511073150510				1511073150507	1511073150510	3
760failure detected on at time 1511073210514	760failure resolved on at time 1511073210515				1511073210514	1511073210515	1
761failure detected on at time 1511073270522	761failure resolved on at time 1511073270523				1511073270522	1511073270523	1
762failure detected on at time 1511073330534	762failure resolved on at time 1511073330537				1511073330534	1511073330537	3
763failure detected on at time 1511073390551	763failure resolved on at time 1511073390554				1511073390551	1511073390554	3
764failure detected on at time 1511073450559	764failure resolved on at time 1511073450562				1511073450559	1511073450562	3
765failure detected on at time 1511073510563	765failure resolved on at time 1511073510566				1511073510563	1511073510566	3
766failure detected on at time 1511073570572	766failure resolved on at time 1511073570574				1511073570572	1511073570574	2
767failure detected on at time 1511073630584	767failure resolved on at time 1511073630587				1511073630584	1511073630587	3
768failure detected on at time 1511073690595	768failure resolved on at time 1511073690599				1511073690595	1511073690599	4
769failure detected on at time 1511073750600	769failure resolved on at time 1511073750606				1511073750600	1511073750606	6
770failure detected on at time 1511073810605	770failure resolved on at time 1511073810610				1511073810605	1511073810610	5
771failure detected on at time 1511073870612	771failure resolved on at time 1511073870625				1511073870612	1511073870625	13
772failure detected on at time 1511073930624	772failure resolved on at time 1511073930627				1511073930624	1511073930627	3
773failure detected on at time 1511073990638	773failure resolved on at time 1511073990644				1511073990638	1511073990644	6
774failure detected on at time 1511074050643	774failure resolved on at time 1511074050656				1511074050643	1511074050656	13
775failure detected on at time 1511074110648	775failure resolved on at time 1511074110649				1511074110648	1511074110649	1
776failure detected on at time 1511074170656	776failure resolved on at time 1511074170657				1511074170656	1511074170657	1
777failure detected on at time 1511074230666	777failure resolved on at time 1511074230669				1511074230666	1511074230669	3
778failure detected on at time 1511074290678	778failure resolved on at time 1511074290680				1511074290678	1511074290680	2
779failure detected on at time 1511074350686	779failure resolved on at time 1511074350689				1511074350686	1511074350689	3
780failure detected on at time 1511074410696	780failure resolved on at time 1511074410700				1511074410696	1511074410700	4
781failure detected on at time 1511074470696	781failure resolved on at time 1511074470700				1511074470696	1511074470700	4
782failure detected on at time 1511074530701	782failure resolved on at time 1511074530705				1511074530701	1511074530705	4
783failure detected on at time 1511074590708	783failure resolved on at time 1511074590710				1511074590708	1511074590710	2
784failure detected on at time 1511074650721	784failure resolved on at time 1511074650731				1511074650721	1511074650731	10
785failure detected on at time 1511074710727	785failure resolved on at time 1511074710730				1511074710727	1511074710730	3
786failure detected on at time 1511074770735	786failure resolved on at time 1511074770737				1511074770735	1511074770737	2
787failure detected on at time 1511074830747	787failure resolved on at time 1511074830748				1511074830747	1511074830748	1
788failure detected on at time 1511074890759	788failure resolved on at time 1511074890782				1511074890759	1511074890782	23
789failure detected on at time 1511074950770	789failure resolved on at time 1511074950772				1511074950770	1511074950772	2
790failure detected on at time 1511075010777	790failure resolved on at time 1511075010778				1511075010777	1511075010778	1
791failure detected on at time 1511075070781	791failure resolved on at time 1511075070785				1511075070781	1511075070785	4
792failure detected on at time 1511075130794	792failure resolved on at time 1511075130796				1511075130794	1511075130796	2
793failure detected on at time 1511075190810	793failure resolved on at time 1511075190812				1511075190810	1511075190812	2
794failure detected on at time 1511075250816	794failure resolved on at time 1511075250818				1511075250816	1511075250818	2
795failure detected on at time 1511075310821	795failure resolved on at time 1511075310827				1511075310821	1511075310827	6
796failure detected on at time 1511075370830	796failure resolved on at time 1511075370832				1511075370830	1511075370832	2
797failure detected on at time 1511075430837	797failure resolved on at time 1511075430853				1511075430837	1511075430853	16
798failure detected on at time 1511075490840	798failure resolved on at time 1511075490842				1511075490840	1511075490842	2
799failure detected on at time 1511075550843	799failure resolved on at time 1511075550848				1511075550843	1511075550848	5
800failure detected on at time 1511075610857	800failure resolved on at time 1511075610861				1511075610857	1511075610861	4
801failure detected on at time 1511075670862	801failure resolved on at time 1511075670869				1511075670862	1511075670869	7
802failure detected on at time 1511075730906	802failure resolved on at time 1511075730908				1511075730906	1511075730908	2
803failure detected on at time 1511075790929	803failure resolved on at time 1511075790930				1511075790929	1511075790930	1
804failure detected on at time 1511075850930	804failure resolved on at time 1511075850941				1511075850930	1511075850941	11
805failure detected on at time 1511075910934	805failure resolved on at time 1511075910941				1511075910934	1511075910941	7
806failure detected on at time 1511075970942	806failure resolved on at time 1511075970943				1511075970942	1511075970943	1
807failure detected on at time 1511076030951	807failure resolved on at time 1511076030956				1511076030951	1511076030956	5
808failure detected on at time 1511076090962	808failure resolved on at time 1511076090964				1511076090962	1511076090964	2
809failure detected on at time 1511076150970	809failure resolved on at time 1511076150971				1511076150970	1511076150971	1
810failure detected on at time 1511076210979	810failure resolved on at time 1511076210981				1511076210979	1511076210981	2
811failure detected on at time 1511076270995	811failure resolved on at time 1511076270996				1511076270995	1511076270996	1
812failure detected on at time 1511076331006	812failure resolved on at time 1511076331010				1511076331006	1511076331010	4
813failure detected on at time 1511076391006	813failure resolved on at time 1511076391009				1511076391006	1511076391009	3
814failure detected on at time 1511076451018	814failure resolved on at time 1511076451019				1511076451018	1511076451019	1
815failure detected on at time 1511076511027	815failure resolved on at time 1511076511030				1511076511027	1511076511030	3
816failure detected on at time 1511076571033	816failure resolved on at time 1511076571037				1511076571033	1511076571037	4
817failure detected on at time 1511076631036	817failure resolved on at time 1511076631038				1511076631036	1511076631038	2
818failure detected on at time 1511076691041	818failure resolved on at time 1511076691043				1511076691041	1511076691043	2
819failure detected on at time 1511076751048	819failure resolved on at time 1511076751050				1511076751048	1511076751050	2
820failure detected on at time 1511076811052	820failure resolved on at time 1511076811060				1511076811052	1511076811060	8
821failure detected on at time 1511076871066	821failure resolved on at time 1511076871069				1511076871066	1511076871069	3
822failure detected on at time 1511076931073	822failure resolved on at time 1511076931075				1511076931073	1511076931075	2
823failure detected on at time 1511076991082	823failure resolved on at time 1511076991085				1511076991082	1511076991085	3
824failure detected on at time 1511077051087	824failure resolved on at time 1511077051090				1511077051087	1511077051090	3
825failure detected on at time 1511077111097	825failure resolved on at time 1511077111099				1511077111097	1511077111099	2
826failure detected on at time 1511077171107	826failure resolved on at time 1511077171122				1511077171107	1511077171122	15
827failure detected on at time 1511077231196	827failure resolved on at time 1511077231197				1511077231196	1511077231197	1
828failure detected on at time 1511077291199	828failure resolved on at time 1511077291201				1511077291199	1511077291201	2
829failure detected on at time 1511077351199	829failure resolved on at time 1511077351199				1511077351199	1511077351199	0
830failure detected on at time 1511077411204	830failure resolved on at time 1511077411206				1511077411204	1511077411206	2
831failure detected on at time 1511077471209	831failure resolved on at time 1511077471213				1511077471209	1511077471213	4
832failure detected on at time 1511077531211	832failure resolved on at time 1511077531213				1511077531211	1511077531213	2
833failure detected on at time 1511077591218	833failure resolved on at time 1511077591226				1511077591218	1511077591226	8
834failure detected on at time 1511077651221	834failure resolved on at time 1511077651225				1511077651221	1511077651225	4
835failure detected on at time 1511077711223	835failure resolved on at time 1511077711227				1511077711223	1511077711227	4
836failure detected on at time 1511077771231	836failure resolved on at time 1511077771232				1511077771231	1511077771232	1
837failure detected on at time 1511077831242	837failure resolved on at time 1511077831246				1511077831242	1511077831246	4
838failure detected on at time 1511077891252	838failure resolved on at time 1511077891253				1511077891252	1511077891253	1
839failure detected on at time 1511077951262	839failure resolved on at time 1511077951265				1511077951262	1511077951265	3
840failure detected on at time 1511078011266	840failure resolved on at time 1511078011270				1511078011266	1511078011270	4
841failure detected on at time 1511078071272	841failure resolved on at time 1511078071274				1511078071272	1511078071274	2
842failure detected on at time 1511078131279	842failure resolved on at time 1511078131281				1511078131279	1511078131281	2
843failure detected on at time 1511078191294	843failure resolved on at time 1511078191296				1511078191294	1511078191296	2
844failure detected on at time 1511078251303	844failure resolved on at time 1511078251305				1511078251303	1511078251305	2
845failure detected on at time 1511078311310	845failure resolved on at time 1511078311313				1511078311310	1511078311313	3
846failure detected on at time 1511078371319	846failure resolved on at time 1511078371321				1511078371319	1511078371321	2
847failure detected on at time 1511078431327	847failure resolved on at time 1511078431329				1511078431327	1511078431329	2
848failure detected on at time 1511078491349	848failure resolved on at time 1511078491354				1511078491349	1511078491354	5
849failure detected on at time 1511078551339	849failure resolved on at time 1511078551342				1511078551339	1511078551342	3
850failure detected on at time 1511078611342	850failure resolved on at time 1511078611345				1511078611342	1511078611345	3
851failure detected on at time 1511078671354	851failure resolved on at time 1511078671361				1511078671354	1511078671361	7
852failure detected on at time 1511078731367	852failure resolved on at time 1511078731369				1511078731367	1511078731369	2
853failure detected on at time 1511078791379	853failure resolved on at time 1511078791381				1511078791379	1511078791381	2
854failure detected on at time 1511078851386	854failure resolved on at time 1511078851389				1511078851386	1511078851389	3
855failure detected on at time 1511078911400	855failure resolved on at time 1511078911401				1511078911400	1511078911401	1
856failure detected on at time 1511078971412	856failure resolved on at time 1511078971413				1511078971412	1511078971413	1
857failure detected on at time 1511079031421	857failure resolved on at time 1511079031423				1511079031421	1511079031423	2
858failure detected on at time 1511079091439	858failure resolved on at time 1511079091444				1511079091439	1511079091444	5
859failure detected on at time 1511079151449	859failure resolved on at time 1511079151462				1511079151449	1511079151462	13
860failure detected on at time 1511079211455	860failure resolved on at time 1511079211460				1511079211455	1511079211460	5
861failure detected on at time 1511079271465	861failure resolved on at time 1511079271468				1511079271465	1511079271468	3
862failure detected on at time 1511079331473	862failure resolved on at time 1511079331475				1511079331473	1511079331475	2
863failure detected on at time 1511079391482	863failure resolved on at time 1511079391486				1511079391482	1511079391486	4
864failure detected on at time 1511079451490	864failure resolved on at time 1511079451494				1511079451490	1511079451494	4
865failure detected on at time 1511079511503	865failure resolved on at time 1511079511504				1511079511503	1511079511504	1
866failure detected on at time 1511079571508	866failure resolved on at time 1511079571509				1511079571508	1511079571509	1
867failure detected on at time 1511079631520	867failure resolved on at time 1511079631533				1511079631520	1511079631533	13
868failure detected on at time 1511079691534	868failure resolved on at time 1511079691537				1511079691534	1511079691537	3
869failure detected on at time 1511079751543	869failure resolved on at time 1511079751544				1511079751543	1511079751544	1
870failure detected on at time 1511079811547	870failure resolved on at time 1511079811550				1511079811547	1511079811550	3
871failure detected on at time 1511079871556	871failure resolved on at time 1511079871564				1511079871556	1511079871564	8
872failure detected on at time 1511079931568	872failure resolved on at time 1511079931570				1511079931568	1511079931570	2
873failure detected on at time 1511079991580	873failure resolved on at time 1511079991580				1511079991580	1511079991580	0
874failure detected on at time 1511080051591	874failure resolved on at time 1511080051594				1511080051591	1511080051594	3
875failure detected on at time 1511080111601	875failure resolved on at time 1511080111604				1511080111601	1511080111604	3
876failure detected on at time 1511080171613	876failure resolved on at time 1511080171614				1511080171613	1511080171614	1
877failure detected on at time 1511080231618	877failure resolved on at time 1511080231625				1511080231618	1511080231625	7
878failure detected on at time 1511080291628	878failure resolved on at time 1511080291636				1511080291628	1511080291636	8
879failure detected on at time 1511080351642	879failure resolved on at time 1511080351645				1511080351642	1511080351645	3
880failure detected on at time 1511080411648	880failure resolved on at time 1511080411651				1511080411648	1511080411651	3
881failure detected on at time 1511080471657	881failure resolved on at time 1511080471659				1511080471657	1511080471659	2
882failure detected on at time 1511080531665	882failure resolved on at time 1511080531668				1511080531665	1511080531668	3
883failure detected on at time 1511080591678	883failure resolved on at time 1511080591682				1511080591678	1511080591682	4
884failure detected on at time 1511080651688	884failure resolved on at time 1511080651691				1511080651688	1511080651691	3
885failure detected on at time 1511080711707	885failure resolved on at time 1511080711708				1511080711707	1511080711708	1
886failure detected on at time 1511080771719	886failure resolved on at time 1511080771721				1511080771719	1511080771721	2
887failure detected on at time 1511080831733	887failure resolved on at time 1511080831734				1511080831733	1511080831734	1
888failure detected on at time 1511080891746	888failure resolved on at time 1511080891748				1511080891746	1511080891748	2
889failure detected on at time 1511080951755	889failure resolved on at time 1511080951756				1511080951755	1511080951756	1
890failure detected on at time 1511081011764	890failure resolved on at time 1511081011765				1511081011764	1511081011765	1
891failure detected on at time 1511081071781	891failure resolved on at time 1511081071781				1511081071781	1511081071781	0
892failure detected on at time 1511081131788	892failure resolved on at time 1511081131791				1511081131788	1511081131791	3
893failure detected on at time 1511081191796	893failure resolved on at time 1511081191802				1511081191796	1511081191802	6
894failure detected on at time 1511081251814	894failure resolved on at time 1511081251819				1511081251814	1511081251819	5
895failure detected on at time 1511081311817	895failure resolved on at time 1511081311825				1511081311817	1511081311825	8
896failure detected on at time 1511081371827	896failure resolved on at time 1511081371830				1511081371827	1511081371830	3
897failure detected on at time 1511081431845	897failure resolved on at time 1511081431846				1511081431845	1511081431846	1
898failure detected on at time 1511081491856	898failure resolved on at time 1511081491857				1511081491856	1511081491857	1
899failure detected on at time 1511081551867	899failure resolved on at time 1511081551868				1511081551867	1511081551868	1
900failure detected on at time 1511081611885	900failure resolved on at time 1511081611885				1511081611885	1511081611885	0
901failure detected on at time 1511081671885	901failure resolved on at time 1511081671892				1511081671885	1511081671892	7
902failure detected on at time 1511081731898	902failure resolved on at time 1511081731901				1511081731898	1511081731901	3
903failure detected on at time 1511081791907	903failure resolved on at time 1511081791910				1511081791907	1511081791910	3
904failure detected on at time 1511081851917	904failure resolved on at time 1511081851922				1511081851917	1511081851922	5
905failure detected on at time 1511081911931	905failure resolved on at time 1511081911932				1511081911931	1511081911932	1
906failure detected on at time 1511081971941	906failure resolved on at time 1511081971955				1511081971941	1511081971955	14
907failure detected on at time 1511082031941	907failure resolved on at time 1511082031942				1511082031941	1511082031942	1
908failure detected on at time 1511082091952	908failure resolved on at time 1511082091955				1511082091952	1511082091955	3
909failure detected on at time 1511082151958	909failure resolved on at time 1511082151960				1511082151958	1511082151960	2
910failure detected on at time 1511082211971	910failure resolved on at time 1511082211974				1511082211971	1511082211974	3
911failure detected on at time 1511082271977	911failure resolved on at time 1511082271978				1511082271977	1511082271978	1
912failure detected on at time 1511082331987	912failure resolved on at time 1511082331988				1511082331987	1511082331988	1
913failure detected on at time 1511082391998	913failure resolved on at time 1511082392000				1511082391998	1511082392000	2
914failure detected on at time 1511082452002	914failure resolved on at time 1511082452003				1511082452002	1511082452003	1
915failure detected on at time 1511082512013	915failure resolved on at time 1511082512015				1511082512013	1511082512015	2
916failure detected on at time 1511082572022	916failure resolved on at time 1511082572024				1511082572022	1511082572024	2
917failure detected on at time 1511082632026	917failure resolved on at time 1511082632028				1511082632026	1511082632028	2
918failure detected on at time 1511082692032	918failure resolved on at time 1511082692033				1511082692032	1511082692033	1
919failure detected on at time 1511082752042	919failure resolved on at time 1511082752046				1511082752042	1511082752046	4
920failure detected on at time 1511082812052	920failure resolved on at time 1511082812053				1511082812052	1511082812053	1
921failure detected on at time 1511082872063	921failure resolved on at time 1511082872066				1511082872063	1511082872066	3
922failure detected on at time 1511082932076	922failure resolved on at time 1511082932082				1511082932076	1511082932082	6
923failure detected on at time 1511082992086	923failure resolved on at time 1511082992087				1511082992086	1511082992087	1
924failure detected on at time 1511083052092	924failure resolved on at time 1511083052094				1511083052092	1511083052094	2
925failure detected on at time 1511083112102	925failure resolved on at time 1511083112104				1511083112102	1511083112104	2
926failure detected on at time 1511083172116	926failure resolved on at time 1511083172117				1511083172116	1511083172117	1
927failure detected on at time 1511083232129	927failure resolved on at time 1511083232131				1511083232129	1511083232131	2
928failure detected on at time 1511083292143	928failure resolved on at time 1511083292145				1511083292143	1511083292145	2
929failure detected on at time 1511083352151	929failure resolved on at time 1511083352154				1511083352151	1511083352154	3
930failure detected on at time 1511083412167	930failure resolved on at time 1511083412168				1511083412167	1511083412168	1
931failure detected on at time 1511083472201	931failure resolved on at time 1511083472204				1511083472201	1511083472204	3
932failure detected on at time 1511083532212	932failure resolved on at time 1511083532214				1511083532212	1511083532214	2
933failure detected on at time 1511083592221	933failure resolved on at time 1511083592223				1511083592221	1511083592223	2
934failure detected on at time 1511083652230	934failure resolved on at time 1511083652231				1511083652230	1511083652231	1
935failure detected on at time 1511083712240	935failure resolved on at time 1511083712243				1511083712240	1511083712243	3
936failure detected on at time 1511083772244	936failure resolved on at time 1511083772245				1511083772244	1511083772245	1
937failure detected on at time 1511083832259	937failure resolved on at time 1511083832261				1511083832259	1511083832261	2
938failure detected on at time 1511083892272	938failure resolved on at time 1511083892273				1511083892272	1511083892273	1
939failure detected on at time 1511083952287	939failure resolved on at time 1511083952289				1511083952287	1511083952289	2
940failure detected on at time 1511084012300	940failure resolved on at time 1511084012303				1511084012300	1511084012303	3
941failure detected on at time 1511084072316	941failure resolved on at time 1511084072321				1511084072316	1511084072321	5
942failure detected on at time 1511084132328	942failure resolved on at time 1511084132330				1511084132328	1511084132330	2
943failure detected on at time 1511084192332	943failure resolved on at time 1511084192333				1511084192332	1511084192333	1
944failure detected on at time 1511084252341	944failure resolved on at time 1511084252351				1511084252341	1511084252351	10
945failure detected on at time 1511084312346	945failure resolved on at time 1511084312350				1511084312346	1511084312350	4
946failure detected on at time 1511084372355	946failure resolved on at time 1511084372356				1511084372355	1511084372356	1
947failure detected on at time 1511084432363	947failure resolved on at time 1511084432364				1511084432363	1511084432364	1
948failure detected on at time 1511084492367	948failure resolved on at time 1511084492368				1511084492367	1511084492368	1
949failure detected on at time 1511084552371	949failure resolved on at time 1511084552372				1511084552371	1511084552372	1
950failure detected on at time 1511084612373	950failure resolved on at time 1511084612374				1511084612373	1511084612374	1
951failure detected on at time 1511084672382	951failure resolved on at time 1511084672385				1511084672382	1511084672385	3
952failure detected on at time 1511084732417	952failure resolved on at time 1511084732418				1511084732417	1511084732418	1
953failure detected on at time 1511084792427	953failure resolved on at time 1511084792429				1511084792427	1511084792429	2
954failure detected on at time 1511084852430	954failure resolved on at time 1511084852435				1511084852430	1511084852435	5
955failure detected on at time 1511084912433	955failure resolved on at time 1511084912435				1511084912433	1511084912435	2
956failure detected on at time 1511084972442	956failure resolved on at time 1511084972443				1511084972442	1511084972443	1
957failure detected on at time 1511085032455	957failure resolved on at time 1511085032455				1511085032455	1511085032455	0
958failure detected on at time 1511085092468	958failure resolved on at time 1511085092469				1511085092468	1511085092469	1
959failure detected on at time 1511085152475	959failure resolved on at time 1511085152476				1511085152475	1511085152476	1
960failure detected on at time 1511085212485	960failure resolved on at time 1511085212487				1511085212485	1511085212487	2
961failure detected on at time 1511085272492	961failure resolved on at time 1511085272492				1511085272492	1511085272492	0
962failure detected on at time 1511085332504	962failure resolved on at time 1511085332505				1511085332504	1511085332505	1
963failure detected on at time 1511085392514	963failure resolved on at time 1511085392514				1511085392514	1511085392514	0
964failure detected on at time 1511085452517	964failure resolved on at time 1511085452518				1511085452517	1511085452518	1
965failure detected on at time 1511085512520	965failure resolved on at time 1511085512520				1511085512520	1511085512520	0
966failure detected on at time 1511085572527	966failure resolved on at time 1511085572528				1511085572527	1511085572528	1
967failure detected on at time 1511085632536	967failure resolved on at time 1511085632537				1511085632536	1511085632537	1
968failure detected on at time 1511085692549	968failure resolved on at time 1511085692549				1511085692549	1511085692549	0
969failure detected on at time 1511085752564	969failure resolved on at time 1511085752565				1511085752564	1511085752565	1
970failure detected on at time 1511085812572	970failure resolved on at time 1511085812572				1511085812572	1511085812572	0
971failure detected on at time 1511085872576	971failure resolved on at time 1511085872577				1511085872576	1511085872577	1
972failure detected on at time 1511085932590	972failure resolved on at time 1511085932594				1511085932590	1511085932594	4
973failure detected on at time 1511085992599	973failure resolved on at time 1511085992602				1511085992599	1511085992602	3
974failure detected on at time 1511086052612	974failure resolved on at time 1511086052612				1511086052612	1511086052612	0
975failure detected on at time 1511086112618	975failure resolved on at time 1511086112619				1511086112618	1511086112619	1
976failure detected on at time 1511086172626	976failure resolved on at time 1511086172626				1511086172626	1511086172626	0
977failure detected on at time 1511086232632	977failure resolved on at time 1511086232636				1511086232632	1511086232636	4
978failure detected on at time 1511086292642	978failure resolved on at time 1511086292643				1511086292642	1511086292643	1
979failure detected on at time 1511086352653	979failure resolved on at time 1511086352656				1511086352653	1511086352656	3
980failure detected on at time 1511086412656	980failure resolved on at time 1511086412658				1511086412656	1511086412658	2
981failure detected on at time 1511086472666	981failure resolved on at time 1511086472667				1511086472666	1511086472667	1
982failure detected on at time 1511086532668	982failure resolved on at time 1511086532673				1511086532668	1511086532673	5
983failure detected on at time 1511086592686	983failure resolved on at time 1511086592688				1511086592686	1511086592688	2
984failure detected on at time 1511086652695	984failure resolved on at time 1511086652695				1511086652695	1511086652695	0
985failure detected on at time 1511086712702	985failure resolved on at time 1511086712703				1511086712702	1511086712703	1
986failure detected on at time 1511086772719	986failure resolved on at time 1511086772720				1511086772719	1511086772720	1
987failure detected on at time 1511086832725	987failure resolved on at time 1511086832727				1511086832725	1511086832727	2
988failure detected on at time 1511086892727	988failure resolved on at time 1511086892730				1511086892727	1511086892730	3
989failure detected on at time 1511086952728	989failure resolved on at time 1511086952731				1511086952728	1511086952731	3
990failure detected on at time 1511087012739	990failure resolved on at time 1511087012740				1511087012739	1511087012740	1
991failure detected on at time 1511087072800	991failure resolved on at time 1511087072802				1511087072800	1511087072802	2
992failure detected on at time 1511087132797	992failure resolved on at time 1511087132798				1511087132797	1511087132798	1
993failure detected on at time 1511087192801	993failure resolved on at time 1511087192808				1511087192801	1511087192808	7
994failure detected on at time 1511087252804	994failure resolved on at time 1511087252809				1511087252804	1511087252809	5
995failure detected on at time 1511087312824	995failure resolved on at time 1511087312826				1511087312824	1511087312826	2
996failure detected on at time 1511087372831	996failure resolved on at time 1511087372832				1511087372831	1511087372832	1
997failure detected on at time 1511087432842	997failure resolved on at time 1511087432844				1511087432842	1511087432844	2
998failure detected on at time 1511087492847	998failure resolved on at time 1511087492848				1511087492847	1511087492848	1
999failure detected on at time 1511087552852	999failure resolved on at time 1511087552853				1511087552852	1511087552853	1
1000failure detected on at time 1511087612861	1000failure resolved on at time 1511087612865				1511087612861	1511087612865	4
1001failure detected on at time 1511087672862	1001failure resolved on at time 1511087672868				1511087672862	1511087672868	6
1002failure detected on at time 1511087732867	1002failure resolved on at time 1511087732873				1511087732867	1511087732873	6
1003failure detected on at time 1511087792879	1003failure resolved on at time 1511087792880				1511087792879	1511087792880	1
1004failure detected on at time 1511087852881	1004failure resolved on at time 1511087852888				1511087852881	1511087852888	7
1005failure detected on at time 1511087912889	1005failure resolved on at time 1511087912890				1511087912889	1511087912890	1
1006failure detected on at time 1511087972898	1006failure resolved on at time 1511087972898				1511087972898	1511087972898	0
1007failure detected on at time 1511088032908	1007failure resolved on at time 1511088032909				1511088032908	1511088032909	1
1008failure detected on at time 1511088092921	1008failure resolved on at time 1511088092923				1511088092921	1511088092923	2
1009failure detected on at time 1511088152936	1009failure resolved on at time 1511088152937				1511088152936	1511088152937	1
1010failure detected on at time 1511088212953	1010failure resolved on at time 1511088212954				1511088212953	1511088212954	1
1011failure detected on at time 1511088272971	1011failure resolved on at time 1511088272973				1511088272971	1511088272973	2
1012failure detected on at time 1511088333041	1012failure resolved on at time 1511088333043				1511088333041	1511088333043	2
1013failure detected on at time 1511088393031	1013failure resolved on at time 1511088393032				1511088393031	1511088393032	1
1014failure detected on at time 1511088453034	1014failure resolved on at time 1511088453038				1511088453034	1511088453038	4
1015failure detected on at time 1511088513040	1015failure resolved on at time 1511088513044				1511088513040	1511088513044	4
1016failure detected on at time 1511088573043	1016failure resolved on at time 1511088573044				1511088573043	1511088573044	1
1017failure detected on at time 1511088633050	1017failure resolved on at time 1511088633053				1511088633050	1511088633053	3
1018failure detected on at time 1511088693052	1018failure resolved on at time 1511088693053				1511088693052	1511088693053	1
1019failure detected on at time 1511088753061	1019failure resolved on at time 1511088753064				1511088753061	1511088753064	3
1020failure detected on at time 1511088813077	1020failure resolved on at time 1511088813080				1511088813077	1511088813080	3
1021failure detected on at time 1511088873080	1021failure resolved on at time 1511088873081				1511088873080	1511088873081	1
1022failure detected on at time 1511088933093	1022failure resolved on at time 1511088933096				1511088933093	1511088933096	3
1023failure detected on at time 1511088993104	1023failure resolved on at time 1511088993104				1511088993104	1511088993104	0
1024failure detected on at time 1511089053107	1024failure resolved on at time 1511089053108				1511089053107	1511089053108	1
1025failure detected on at time 1511089113116	1025failure resolved on at time 1511089113117				1511089113116	1511089113117	1
1026failure detected on at time 1511089173123	1026failure resolved on at time 1511089173124				1511089173123	1511089173124	1
1027failure detected on at time 1511089233136	1027failure resolved on at time 1511089233139				1511089233136	1511089233139	3
1028failure detected on at time 1511089293141	1028failure resolved on at time 1511089293143				1511089293141	1511089293143	2
1029failure detected on at time 1511089353151	1029failure resolved on at time 1511089353153				1511089353151	1511089353153	2
1030failure detected on at time 1511089413156	1030failure resolved on at time 1511089413173				1511089413156	1511089413173	17
1031failure detected on at time 1511089473169	1031failure resolved on at time 1511089473171				1511089473169	1511089473171	2
1032failure detected on at time 1511089533174	1032failure resolved on at time 1511089533175				1511089533174	1511089533175	1
1033failure detected on at time 1511089593180	1033failure resolved on at time 1511089593182				1511089593180	1511089593182	2
1034failure detected on at time 1511089653191	1034failure resolved on at time 1511089653195				1511089653191	1511089653195	4
1035failure detected on at time 1511089713198	1035failure resolved on at time 1511089713199				1511089713198	1511089713199	1
1036failure detected on at time 1511089773200	1036failure resolved on at time 1511089773203				1511089773200	1511089773203	3
1037failure detected on at time 1511089833211	1037failure resolved on at time 1511089833212				1511089833211	1511089833212	1
1038failure detected on at time 1511089893230	1038failure resolved on at time 1511089893232				1511089893230	1511089893232	2
1039failure detected on at time 1511089953243	1039failure resolved on at time 1511089953245				1511089953243	1511089953245	2
1040failure detected on at time 1511090013252	1040failure resolved on at time 1511090013252				1511090013252	1511090013252	0
1041failure detected on at time 1511090073263	1041failure resolved on at time 1511090073265				1511090073263	1511090073265	2
1042failure detected on at time 1511090133271	1042failure resolved on at time 1511090133272				1511090133271	1511090133272	1
1043failure detected on at time 1511090193268	1043failure resolved on at time 1511090193268				1511090193268	1511090193268	0
1044failure detected on at time 1511090253272	1044failure resolved on at time 1511090253279				1511090253272	1511090253279	7
1045failure detected on at time 1511090313291	1045failure resolved on at time 1511090313291				1511090313291	1511090313291	0
1046failure detected on at time 1511090373293	1046failure resolved on at time 1511090373300				1511090373293	1511090373300	7
1047failure detected on at time 1511090433305	1047failure resolved on at time 1511090433305				1511090433305	1511090433305	0
1048failure detected on at time 1511090493317	1048failure resolved on at time 1511090493319				1511090493317	1511090493319	2
1049failure detected on at time 1511090553331	1049failure resolved on at time 1511090553332				1511090553331	1511090553332	1
1050failure detected on at time 1511090613341	1050failure resolved on at time 1511090613342				1511090613341	1511090613342	1
1051failure detected on at time 1511090673352	1051failure resolved on at time 1511090673355				1511090673352	1511090673355	3
1052failure detected on at time 1511090733355	1052failure resolved on at time 1511090733358				1511090733355	1511090733358	3
1053failure detected on at time 1511090793412	1053failure resolved on at time 1511090793415				1511090793412	1511090793415	3
1054failure detected on at time 1511090853471	1054failure resolved on at time 1511090853474				1511090853471	1511090853474	3
1055failure detected on at time 1511090913475	1055failure resolved on at time 1511090913477				1511090913475	1511090913477	2
1056failure detected on at time 1511090973481	1056failure resolved on at time 1511090973482				1511090973481	1511090973482	1
1057failure detected on at time 1511091033488	1057failure resolved on at time 1511091033491				1511091033488	1511091033491	3
1058failure detected on at time 1511091093496	1058failure resolved on at time 1511091093499				1511091093496	1511091093499	3
1059failure detected on at time 1511091153502	1059failure resolved on at time 1511091153505				1511091153502	1511091153505	3
1060failure detected on at time 1511091213503	1060failure resolved on at time 1511091213503				1511091213503	1511091213503	0
1061failure detected on at time 1511091273513	1061failure resolved on at time 1511091273514				1511091273513	1511091273514	1
1062failure detected on at time 1511091333518	1062failure resolved on at time 1511091333518				1511091333518	1511091333518	0
1063failure detected on at time 1511091393524	1063failure resolved on at time 1511091393525				1511091393524	1511091393525	1
1064failure detected on at time 1511091453529	1064failure resolved on at time 1511091453531				1511091453529	1511091453531	2
1065failure detected on at time 1511091513536	1065failure resolved on at time 1511091513539				1511091513536	1511091513539	3
1066failure detected on at time 1511091573539	1066failure resolved on at time 1511091573540				1511091573539	1511091573540	1
1067failure detected on at time 1511091633541	1067failure resolved on at time 1511091633544				1511091633541	1511091633544	3
1068failure detected on at time 1511091693545	1068failure resolved on at time 1511091693547				1511091693545	1511091693547	2
1069failure detected on at time 1511091753545	1069failure resolved on at time 1511091753556				1511091753545	1511091753556	11
1070failure detected on at time 1511091813551	1070failure resolved on at time 1511091813553				1511091813551	1511091813553	2
1071failure detected on at time 1511091873558	1071failure resolved on at time 1511091873559				1511091873558	1511091873559	1
1072failure detected on at time 1511091933563	1072failure resolved on at time 1511091933563				1511091933563	1511091933563	0
1073failure detected on at time 1511091993571	1073failure resolved on at time 1511091993571				1511091993571	1511091993571	0
1074failure detected on at time 1511092053578	1074failure resolved on at time 1511092053582				1511092053578	1511092053582	4
1075failure detected on at time 1511092113574	1075failure resolved on at time 1511092113574				1511092113574	1511092113574	0
1076failure detected on at time 1511092173583	1076failure resolved on at time 1511092173584				1511092173583	1511092173584	1
1077failure detected on at time 1511092233586	1077failure resolved on at time 1511092233586				1511092233586	1511092233586	0
1078failure detected on at time 1511092293594	1078failure resolved on at time 1511092293595				1511092293594	1511092293595	1
1079failure detected on at time 1511092353601	1079failure resolved on at time 1511092353604				1511092353601	1511092353604	3
1080failure detected on at time 1511092413619	1080failure resolved on at time 1511092413620				1511092413619	1511092413620	1
1081failure detected on at time 1511092473619	1081failure resolved on at time 1511092473621				1511092473619	1511092473621	2
1082failure detected on at time 1511092533631	1082failure resolved on at time 1511092533633				1511092533631	1511092533633	2
1083failure detected on at time 1511092593628	1083failure resolved on at time 1511092593630				1511092593628	1511092593630	2
1084failure detected on at time 1511092653635	1084failure resolved on at time 1511092653636				1511092653635	1511092653636	1
1085failure detected on at time 1511093679340	1085failure resolved on at time 1511093679341				1511093679340	1511093679341	1
1086failure detected on at time 1511093739342	1086failure resolved on at time 1511093739344				1511093739342	1511093739344	2
1087failure detected on at time 1511093799348	1087failure resolved on at time 1511093799349				1511093799348	1511093799349	1
1088failure detected on at time 1511093859369	1088failure resolved on at time 1511093859375				1511093859369	1511093859375	6
1089failure detected on at time 1511093919373	1089failure resolved on at time 1511093919375				1511093919373	1511093919375	2
1090failure detected on at time 1511093979378	1090failure resolved on at time 1511093979379				1511093979378	1511093979379	1
1091failure detected on at time 1511094039387	1091failure resolved on at time 1511094039388				1511094039387	1511094039388	1
1092failure detected on at time 1511094099415	1092failure resolved on at time 1511094099418				1511094099415	1511094099418	3
1093failure detected on at time 1511094159406	1093failure resolved on at time 1511094159414				1511094159406	1511094159414	8
1094failure detected on at time 1511094219419	1094failure resolved on at time 1511094219421				1511094219419	1511094219421	2
1095failure detected on at time 1511094279430	1095failure resolved on at time 1511094279432				1511094279430	1511094279432	2
1096failure detected on at time 1511094339433	1096failure resolved on at time 1511094339437				1511094339433	1511094339437	4
1097failure detected on at time 1511094399432	1097failure resolved on at time 1511094399435				1511094399432	1511094399435	3
1098failure detected on at time 1511094459437	1098failure resolved on at time 1511094459438				1511094459437	1511094459438	1
1099failure detected on at time 1511094519441	1099failure resolved on at time 1511094519442				1511094519441	1511094519442	1
1100failure detected on at time 1511094579448	1100failure resolved on at time 1511094579448				1511094579448	1511094579448	0
1101failure detected on at time 1511094639454	1101failure resolved on at time 1511094639455				1511094639454	1511094639455	1
1102failure detected on at time 1511094699457	1102failure resolved on at time 1511094699458				1511094699457	1511094699458	1
1103failure detected on at time 1511094759465	1103failure resolved on at time 1511094759469				1511094759465	1511094759469	4
1104failure detected on at time 1511094819475	1104failure resolved on at time 1511094819477				1511094819475	1511094819477	2
1105failure detected on at time 1511094879476	1105failure resolved on at time 1511094879479				1511094879476	1511094879479	3
1106failure detected on at time 1511094939483	1106failure resolved on at time 1511094939485				1511094939483	1511094939485	2
1107failure detected on at time 1511094999496	1107failure resolved on at time 1511094999499				1511094999496	1511094999499	3
1108failure detected on at time 1511095059502	1108failure resolved on at time 1511095059504				1511095059502	1511095059504	2
1109failure detected on at time 1511095119515	1109failure resolved on at time 1511095119517				1511095119515	1511095119517	2
1110failure detected on at time 1511095179520	1110failure resolved on at time 1511095179528				1511095179520	1511095179528	8
1111failure detected on at time 1511095239536	1111failure resolved on at time 1511095239537				1511095239536	1511095239537	1
1112failure detected on at time 1511095299543	1112failure resolved on at time 1511095299547				1511095299543	1511095299547	4
1113failure detected on at time 1511095359551	1113failure resolved on at time 1511095359553				1511095359551	1511095359553	2
1114failure detected on at time 1511095419553	1114failure resolved on at time 1511095419559				1511095419553	1511095419559	6
1115failure detected on at time 1511095479557	1115failure resolved on at time 1511095479557				1511095479557	1511095479557	0
1116failure detected on at time 1511095539563	1116failure resolved on at time 1511095539566				1511095539563	1511095539566	3
1117failure detected on at time 1511095599568	1117failure resolved on at time 1511095599569				1511095599568	1511095599569	1
1118failure detected on at time 1511095659579	1118failure resolved on at time 1511095659580				1511095659579	1511095659580	1
1119failure detected on at time 1511095719590	1119failure resolved on at time 1511095719595				1511095719590	1511095719595	5
1120failure detected on at time 1511095779601	1120failure resolved on at time 1511095779603				1511095779601	1511095779603	2
1121failure detected on at time 1511095839604	1121failure resolved on at time 1511095839605				1511095839604	1511095839605	1
1122failure detected on at time 1511095899615	1122failure resolved on at time 1511095899616				1511095899615	1511095899616	1
1123failure detected on at time 1511095959624	1123failure resolved on at time 1511095959624				1511095959624	1511095959624	0
1124failure detected on at time 1511096019635	1124failure resolved on at time 1511096019636				1511096019635	1511096019636	1
1125failure detected on at time 1511096079642	1125failure resolved on at time 1511096079643				1511096079642	1511096079643	1
1126failure detected on at time 1511096139651	1126failure resolved on at time 1511096139658				1511096139651	1511096139658	7
1127failure detected on at time 1511096199660	1127failure resolved on at time 1511096199661				1511096199660	1511096199661	1
1128failure detected on at time 1511096259673	1128failure resolved on at time 1511096259675				1511096259673	1511096259675	2
1129failure detected on at time 1511096319687	1129failure resolved on at time 1511096319690				1511096319687	1511096319690	3
1130failure detected on at time 1511096379690	1130failure resolved on at time 1511096379697				1511096379690	1511096379697	7
1131failure detected on at time 1511096439708	1131failure resolved on at time 1511096439710				1511096439708	1511096439710	2
1132failure detected on at time 1511096499717	1132failure resolved on at time 1511096499718				1511096499717	1511096499718	1
1133failure detected on at time 1511096559723	1133failure resolved on at time 1511096559724				1511096559723	1511096559724	1
1134failure detected on at time 1511096619726	1134failure resolved on at time 1511096619727				1511096619726	1511096619727	1
1135failure detected on at time 1511096679740	1135failure resolved on at time 1511096679743				1511096679740	1511096679743	3
1136failure detected on at time 1511096739754	1136failure resolved on at time 1511096739758				1511096739754	1511096739758	4
1137failure detected on at time 1511096799763	1137failure resolved on at time 1511096799767				1511096799763	1511096799767	4
1138failure detected on at time 1511096859777	1138failure resolved on at time 1511096859791				1511096859777	1511096859791	14
1139failure detected on at time 1511096919790	1139failure resolved on at time 1511096919801				1511096919790	1511096919801	11
1140failure detected on at time 1511096979795	1140failure resolved on at time 1511096979796				1511096979795	1511096979796	1
1141failure detected on at time 1511097039804	1141failure resolved on at time 1511097039826				1511097039804	1511097039826	22
1142failure detected on at time 1511097099807	1142failure resolved on at time 1511097099814				1511097099807	1511097099814	7
1143failure detected on at time 1511097159817	1143failure resolved on at time 1511097159818				1511097159817	1511097159818	1
1144failure detected on at time 1511097219829	1144failure resolved on at time 1511097219830				1511097219829	1511097219830	1
1145failure detected on at time 1511097279835	1145failure resolved on at time 1511097279837				1511097279835	1511097279837	2
1146failure detected on at time 1511097339845	1146failure resolved on at time 1511097339846				1511097339845	1511097339846	1
1147failure detected on at time 1511097399850	1147failure resolved on at time 1511097399851				1511097399850	1511097399851	1
1148failure detected on at time 1511097459861	1148failure resolved on at time 1511097459863				1511097459861	1511097459863	2
1149failure detected on at time 1511097519872	1149failure resolved on at time 1511097519874				1511097519872	1511097519874	2
1150failure detected on at time 1511097579877	1150failure resolved on at time 1511097579879				1511097579877	1511097579879	2
1151failure detected on at time 1511097639885	1151failure resolved on at time 1511097639886				1511097639885	1511097639886	1
1152failure detected on at time 1511097699891	1152failure resolved on at time 1511097699892				1511097699891	1511097699892	1
1153failure detected on at time 1511097759897	1153failure resolved on at time 1511097759898				1511097759897	1511097759898	1
1154failure detected on at time 1511097819901	1154failure resolved on at time 1511097819907				1511097819901	1511097819907	6
1155failure detected on at time 1511097879912	1155failure resolved on at time 1511097879913				1511097879912	1511097879913	1
1156failure detected on at time 1511097939922	1156failure resolved on at time 1511097939924				1511097939922	1511097939924	2
1157failure detected on at time 1511097999930	1157failure resolved on at time 1511097999932				1511097999930	1511097999932	2
1158failure detected on at time 1511098059938	1158failure resolved on at time 1511098059939				1511098059938	1511098059939	1
1159failure detected on at time 1511098119940	1159failure resolved on at time 1511098119942				1511098119940	1511098119942	2
1160failure detected on at time 1511098179952	1160failure resolved on at time 1511098179953				1511098179952	1511098179953	1
1161failure detected on at time 1511098239958	1161failure resolved on at time 1511098239959				1511098239958	1511098239959	1
1162failure detected on at time 1511098299963	1162failure resolved on at time 1511098299966				1511098299963	1511098299966	3
1163failure detected on at time 1511098359971	1163failure resolved on at time 1511098359972				1511098359971	1511098359972	1
1164failure detected on at time 1511098419978	1164failure resolved on at time 1511098419980				1511098419978	1511098419980	2
1165failure detected on at time 1511098479990	1165failure resolved on at time 1511098479991				1511098479990	1511098479991	1
1166failure detected on at time 1511098540007	1166failure resolved on at time 1511098540009				1511098540007	1511098540009	2
1167failure detected on at time 1511098600034	1167failure resolved on at time 1511098600034				1511098600034	1511098600034	0
1168failure detected on at time 1511098660023	1168failure resolved on at time 1511098660024				1511098660023	1511098660024	1
1169failure detected on at time 1511098720033	1169failure resolved on at time 1511098720035				1511098720033	1511098720035	2
1170failure detected on at time 1511098780041	1170failure resolved on at time 1511098780043				1511098780041	1511098780043	2
1171failure detected on at time 1511098840057	1171failure resolved on at time 1511098840059				1511098840057	1511098840059	2
1172failure detected on at time 1511098900063	1172failure resolved on at time 1511098900074				1511098900063	1511098900074	11
1173failure detected on at time 1511098960075	1173failure resolved on at time 1511098960076				1511098960075	1511098960076	1
1174failure detected on at time 1511099020083	1174failure resolved on at time 1511099020084				1511099020083	1511099020084	1
1175failure detected on at time 1511099080089	1175failure resolved on at time 1511099080091				1511099080089	1511099080091	2
1176failure detected on at time 1511099140093	1176failure resolved on at time 1511099140093				1511099140093	1511099140093	0
1177failure detected on at time 1511099200104	1177failure resolved on at time 1511099200105				1511099200104	1511099200105	1
1178failure detected on at time 1511099260108	1178failure resolved on at time 1511099260108				1511099260108	1511099260108	0
1179failure detected on at time 1511099320119	1179failure resolved on at time 1511099320119				1511099320119	1511099320119	0
1180failure detected on at time 1511099380121	1180failure resolved on at time 1511099380128				1511099380121	1511099380128	7
1181failure detected on at time 1511099440136	1181failure resolved on at time 1511099440137				1511099440136	1511099440137	1
1182failure detected on at time 1511099500139	1182failure resolved on at time 1511099500146				1511099500139	1511099500146	7
1183failure detected on at time 1511099560149	1183failure resolved on at time 1511099560151				1511099560149	1511099560151	2
1184failure detected on at time 1511099620160	1184failure resolved on at time 1511099620161				1511099620160	1511099620161	1
1185failure detected on at time 1511099680171	1185failure resolved on at time 1511099680173				1511099680171	1511099680173	2
1186failure detected on at time 1511099740182	1186failure resolved on at time 1511099740183				1511099740182	1511099740183	1
1187failure detected on at time 1511099800194	1187failure resolved on at time 1511099800196				1511099800194	1511099800196	2
1188failure detected on at time 1511099860208	1188failure resolved on at time 1511099860211				1511099860208	1511099860211	3
1189failure detected on at time 1511099920218	1189failure resolved on at time 1511099920219				1511099920218	1511099920219	1
1190failure detected on at time 1511099980227	1190failure resolved on at time 1511099980230				1511099980227	1511099980230	3
1191failure detected on at time 1511100040274	1191failure resolved on at time 1511100040275				1511100040274	1511100040275	1
1192failure detected on at time 1511100100240	1192failure resolved on at time 1511100100245				1511100100240	1511100100245	5
1193failure detected on at time 1511100160251	1193failure resolved on at time 1511100160252				1511100160251	1511100160252	1
1194failure detected on at time 1511100220260	1194failure resolved on at time 1511100220262				1511100220260	1511100220262	2
1195failure detected on at time 1511100280257	1195failure resolved on at time 1511100280258				1511100280257	1511100280258	1
1196failure detected on at time 1511100340266	1196failure resolved on at time 1511100340273				1511100340266	1511100340273	7
1197failure detected on at time 1511100400288	1197failure resolved on at time 1511100400290				1511100400288	1511100400290	2
1198failure detected on at time 1511100460302	1198failure resolved on at time 1511100460304				1511100460302	1511100460304	2
1199failure detected on at time 1511100520310	1199failure resolved on at time 1511100520312				1511100520310	1511100520312	2
1200failure detected on at time 1511100580319	1200failure resolved on at time 1511100580319				1511100580319	1511100580319	0
1201failure detected on at time 1511100640328	1201failure resolved on at time 1511100640329				1511100640328	1511100640329	1
1202failure detected on at time 1511100700332	1202failure resolved on at time 1511100700334				1511100700332	1511100700334	2
1203failure detected on at time 1511100760336	1203failure resolved on at time 1511100760342				1511100760336	1511100760342	6
1204failure detected on at time 1511100820346	1204failure resolved on at time 1511100820346				1511100820346	1511100820346	0
1205failure detected on at time 1511100880344	1205failure resolved on at time 1511100880344				1511100880344	1511100880344	0
1206failure detected on at time 1511100940357	1206failure resolved on at time 1511100940358				1511100940357	1511100940358	1
1207failure detected on at time 1511101000366	1207failure resolved on at time 1511101000369				1511101000366	1511101000369	3
1208failure detected on at time 1511101060369	1208failure resolved on at time 1511101060375				1511101060369	1511101060375	6
1209failure detected on at time 1511101120384	1209failure resolved on at time 1511101120385				1511101120384	1511101120385	1
1210failure detected on at time 1511101180391	1210failure resolved on at time 1511101180393				1511101180391	1511101180393	2
1211failure detected on at time 1511101240395	1211failure resolved on at time 1511101240396				1511101240395	1511101240396	1
1212failure detected on at time 1511101300401	1212failure resolved on at time 1511101300404				1511101300401	1511101300404	3
1213failure detected on at time 1511101360402	1213failure resolved on at time 1511101360402				1511101360402	1511101360402	0
1214failure detected on at time 1511101420403	1214failure resolved on at time 1511101420409				1511101420403	1511101420409	6
1215failure detected on at time 1511101480414	1215failure resolved on at time 1511101480415				1511101480414	1511101480415	1
1216failure detected on at time 1511101540421	1216failure resolved on at time 1511101540427				1511101540421	1511101540427	6
1217failure detected on at time 1511101600433	1217failure resolved on at time 1511101600437				1511101600433	1511101600437	4
1218failure detected on at time 1511101660443	1218failure resolved on at time 1511101660447				1511101660443	1511101660447	4
1219failure detected on at time 1511101720446	1219failure resolved on at time 1511101720446				1511101720446	1511101720446	0
1220failure detected on at time 1511101780446	1220failure resolved on at time 1511101780446				1511101780446	1511101780446	0
1221failure detected on at time 1511101840455	1221failure resolved on at time 1511101840459				1511101840455	1511101840459	4
1222failure detected on at time 1511101900466	1222failure resolved on at time 1511101900471				1511101900466	1511101900471	5
1223failure detected on at time 1511101960471	1223failure resolved on at time 1511101960472				1511101960471	1511101960472	1
1224failure detected on at time 1511102020482	1224failure resolved on at time 1511102020484				1511102020482	1511102020484	2
1225failure detected on at time 1511102080492	1225failure resolved on at time 1511102080493				1511102080492	1511102080493	1
1226failure detected on at time 1511102140493	1226failure resolved on at time 1511102140508				1511102140493	1511102140508	15
1227failure detected on at time 1511102200498	1227failure resolved on at time 1511102200499				1511102200498	1511102200499	1
1228failure detected on at time 1511102260500	1228failure resolved on at time 1511102260506				1511102260500	1511102260506	6
1229failure detected on at time 1511102320511	1229failure resolved on at time 1511102320512				1511102320511	1511102320512	1
1230failure detected on at time 1511102380519	1230failure resolved on at time 1511102380522				1511102380519	1511102380522	3
1231failure detected on at time 1511102440524	1231failure resolved on at time 1511102440525				1511102440524	1511102440525	1
1232failure detected on at time 1511102500525	1232failure resolved on at time 1511102500527				1511102500525	1511102500527	2
1233failure detected on at time 1511102560532	1233failure resolved on at time 1511102560534				1511102560532	1511102560534	2
1234failure detected on at time 1511102620533	1234failure resolved on at time 1511102620536				1511102620533	1511102620536	3
1235failure detected on at time 1511102680543	1235failure resolved on at time 1511102680544				1511102680543	1511102680544	1
1236failure detected on at time 1511102740544	1236failure resolved on at time 1511102740545				1511102740544	1511102740545	1
1237failure detected on at time 1511102800556	1237failure resolved on at time 1511102800557				1511102800556	1511102800557	1
1238failure detected on at time 1511102860569	1238failure resolved on at time 1511102860572				1511102860569	1511102860572	3
1239failure detected on at time 1511102920580	1239failure resolved on at time 1511102920582				1511102920580	1511102920582	2
1240failure detected on at time 1511102980590	1240failure resolved on at time 1511102980592				1511102980590	1511102980592	2
1241failure detected on at time 1511103040599	1241failure resolved on at time 1511103040601				1511103040599	1511103040601	2
1242failure detected on at time 1511103100601	1242failure resolved on at time 1511103100603				1511103100601	1511103100603	2
1243failure detected on at time 1511103160605	1243failure resolved on at time 1511103160606				1511103160605	1511103160606	1
1244failure detected on at time 1511103220616	1244failure resolved on at time 1511103220616				1511103220616	1511103220616	0
1245failure detected on at time 1511103280622	1245failure resolved on at time 1511103280629				1511103280622	1511103280629	7
1246failure detected on at time 1511103340629	1246failure resolved on at time 1511103340633				1511103340629	1511103340633	4
1247failure detected on at time 1511103400695	1247failure resolved on at time 1511103400696				1511103400695	1511103400696	1
1248failure detected on at time 1511103460704	1248failure resolved on at time 1511103460705				1511103460704	1511103460705	1
1249failure detected on at time 1511103520709	1249failure resolved on at time 1511103520709				1511103520709	1511103520709	0
1250failure detected on at time 1511103580713	1250failure resolved on at time 1511103580714				1511103580713	1511103580714	1
1251failure detected on at time 1511103640720	1251failure resolved on at time 1511103640721				1511103640720	1511103640721	1
1252failure detected on at time 1511103700723	1252failure resolved on at time 1511103700726				1511103700723	1511103700726	3
1253failure detected on at time 1511103760738	1253failure resolved on at time 1511103760743				1511103760738	1511103760743	5
1254failure detected on at time 1511103820744	1254failure resolved on at time 1511103820747				1511103820744	1511103820747	3
1255failure detected on at time 1511103880749	1255failure resolved on at time 1511103880750				1511103880749	1511103880750	1
1256failure detected on at time 1511103940755	1256failure resolved on at time 1511103940756				1511103940755	1511103940756	1
1257failure detected on at time 1511104000758	1257failure resolved on at time 1511104000758				1511104000758	1511104000758	0
1258failure detected on at time 1511104060760	1258failure resolved on at time 1511104060762				1511104060760	1511104060762	2
1259failure detected on at time 1511104120766	1259failure resolved on at time 1511104120767				1511104120766	1511104120767	1
1260failure detected on at time 1511104180765	1260failure resolved on at time 1511104180766				1511104180765	1511104180766	1
1261failure detected on at time 1511104240769	1261failure resolved on at time 1511104240770				1511104240769	1511104240770	1
1262failure detected on at time 1511104300773	1262failure resolved on at time 1511104300776				1511104300773	1511104300776	3
1263failure detected on at time 1511104360776	1263failure resolved on at time 1511104360776				1511104360776	1511104360776	0
1264failure detected on at time 1511104420784	1264failure resolved on at time 1511104420784				1511104420784	1511104420784	0
1265failure detected on at time 1511104480788	1265failure resolved on at time 1511104480790				1511104480788	1511104480790	2
1266failure detected on at time 1511104540799	1266failure resolved on at time 1511104540800				1511104540799	1511104540800	1
1267failure detected on at time 1511104600809	1267failure resolved on at time 1511104600810				1511104600809	1511104600810	1
1268failure detected on at time 1511104660808	1268failure resolved on at time 1511104660815				1511104660808	1511104660815	7
1269failure detected on at time 1511104720819	1269failure resolved on at time 1511104720821				1511104720819	1511104720821	2
1270failure detected on at time 1511104780825	1270failure resolved on at time 1511104780826				1511104780825	1511104780826	1
1271failure detected on at time 1511104840832	1271failure resolved on at time 1511104840833				1511104840832	1511104840833	1
1272failure detected on at time 1511104900832	1272failure resolved on at time 1511104900833				1511104900832	1511104900833	1
1273failure detected on at time 1511104960836	1273failure resolved on at time 1511104960836				1511104960836	1511104960836	0
1274failure detected on at time 1511105020848	1274failure resolved on at time 1511105020849				1511105020848	1511105020849	1
1275failure detected on at time 1511105080850	1275failure resolved on at time 1511105080853				1511105080850	1511105080853	3
1276failure detected on at time 1511105140898	1276failure resolved on at time 1511105140899				1511105140898	1511105140899	1
1277failure detected on at time 1511105200890	1277failure resolved on at time 1511105200891				1511105200890	1511105200891	1
1278failure detected on at time 1511105260893	1278failure resolved on at time 1511105260896				1511105260893	1511105260896	3
1279failure detected on at time 1511105320897	1279failure resolved on at time 1511105320899				1511105320897	1511105320899	2
1280failure detected on at time 1511105380905	1280failure resolved on at time 1511105380906				1511105380905	1511105380906	1
1281failure detected on at time 1511105440909	1281failure resolved on at time 1511105440911				1511105440909	1511105440911	2
1282failure detected on at time 1511105500917	1282failure resolved on at time 1511105500917				1511105500917	1511105500917	0
1283failure detected on at time 1511105560921	1283failure resolved on at time 1511105560922				1511105560921	1511105560922	1
1284failure detected on at time 1511105620943	1284failure resolved on at time 1511105620945				1511105620943	1511105620945	2
1285failure detected on at time 1511105680949	1285failure resolved on at time 1511105680950				1511105680949	1511105680950	1
1286failure detected on at time 1511105740955	1286failure resolved on at time 1511105740956				1511105740955	1511105740956	1
1287failure detected on at time 1511105800962	1287failure resolved on at time 1511105800963				1511105800962	1511105800963	1
1288failure detected on at time 1511105860967	1288failure resolved on at time 1511105860971				1511105860967	1511105860971	4
1289failure detected on at time 1511105920973	1289failure resolved on at time 1511105920974				1511105920973	1511105920974	1
1290failure detected on at time 1511105980985	1290failure resolved on at time 1511105980987				1511105980985	1511105980987	2
1291failure detected on at time 1511106040995	1291failure resolved on at time 1511106040999				1511106040995	1511106040999	4
1292failure detected on at time 1511106100998	1292failure resolved on at time 1511106101004				1511106100998	1511106101004	6
1293failure detected on at time 1511106161008	1293failure resolved on at time 1511106161008				1511106161008	1511106161008	0
1294failure detected on at time 1511106221021	1294failure resolved on at time 1511106221022				1511106221021	1511106221022	1
1295failure detected on at time 1511106281031	1295failure resolved on at time 1511106281034				1511106281031	1511106281034	3
1296failure detected on at time 1511106341041	1296failure resolved on at time 1511106341043				1511106341041	1511106341043	2
1297failure detected on at time 1511106401049	1297failure resolved on at time 1511106401049				1511106401049	1511106401049	0
1298failure detected on at time 1511106461061	1298failure resolved on at time 1511106461064				1511106461061	1511106461064	3
1299failure detected on at time 1511106521076	1299failure resolved on at time 1511106521077				1511106521076	1511106521077	1
1300failure detected on at time 1511106581134	1300failure resolved on at time 1511106581136				1511106581134	1511106581136	2
1301failure detected on at time 1511106641126	1301failure resolved on at time 1511106641129				1511106641126	1511106641129	3
1302failure detected on at time 1511106701133	1302failure resolved on at time 1511106701134				1511106701133	1511106701134	1
1303failure detected on at time 1511106761137	1303failure resolved on at time 1511106761138				1511106761137	1511106761138	1
1304failure detected on at time 1511106821153	1304failure resolved on at time 1511106821153				1511106821153	1511106821153	0
1305failure detected on at time 1511106881166	1305failure resolved on at time 1511106881166				1511106881166	1511106881166	0
1306failure detected on at time 1511106941171	1306failure resolved on at time 1511106941172				1511106941171	1511106941172	1
1307failure detected on at time 1511107001180	1307failure resolved on at time 1511107001181				1511107001180	1511107001181	1
1308failure detected on at time 1511107061192	1308failure resolved on at time 1511107061194				1511107061192	1511107061194	2
1309failure detected on at time 1511107121208	1309failure resolved on at time 1511107121210				1511107121208	1511107121210	2
1310failure detected on at time 1511107181224	1310failure resolved on at time 1511107181224				1511107181224	1511107181224	0
1311failure detected on at time 1511107241237	1311failure resolved on at time 1511107241240				1511107241237	1511107241240	3
1312failure detected on at time 1511107301245	1312failure resolved on at time 1511107301247				1511107301245	1511107301247	2
1313failure detected on at time 1511107361246	1313failure resolved on at time 1511107361253				1511107361246	1511107361253	7
1314failure detected on at time 1511107421256	1314failure resolved on at time 1511107421259				1511107421256	1511107421259	3
1315failure detected on at time 1511107481261	1315failure resolved on at time 1511107481262				1511107481261	1511107481262	1
1316failure detected on at time 1511107541262	1316failure resolved on at time 1511107541263				1511107541262	1511107541263	1
1317failure detected on at time 1511107601266	1317failure resolved on at time 1511107601268				1511107601266	1511107601268	2
1318failure detected on at time 1511107661275	1318failure resolved on at time 1511107661276				1511107661275	1511107661276	1
1319failure detected on at time 1511107721277	1319failure resolved on at time 1511107721283				1511107721277	1511107721283	6
1320failure detected on at time 1511107781279	1320failure resolved on at time 1511107781280				1511107781279	1511107781280	1
1321failure detected on at time 1511107841281	1321failure resolved on at time 1511107841283				1511107841281	1511107841283	2
1322failure detected on at time 1511107901284	1322failure resolved on at time 1511107901286				1511107901284	1511107901286	2
1323failure detected on at time 1511107961296	1323failure resolved on at time 1511107961301				1511107961296	1511107961301	5
1324failure detected on at time 1511108021307	1324failure resolved on at time 1511108021308				1511108021307	1511108021308	1
1325failure detected on at time 1511108081315	1325failure resolved on at time 1511108081321				1511108081315	1511108081321	6
1326failure detected on at time 1511108141324	1326failure resolved on at time 1511108141326				1511108141324	1511108141326	2
1327failure detected on at time 1511108201330	1327failure resolved on at time 1511108201334				1511108201330	1511108201334	4
1328failure detected on at time 1511108261337	1328failure resolved on at time 1511108261337				1511108261337	1511108261337	0
1329failure detected on at time 1511108321342	1329failure resolved on at time 1511108321343				1511108321342	1511108321343	1
1330failure detected on at time 1511108381347	1330failure resolved on at time 1511108381354				1511108381347	1511108381354	7
1331failure detected on at time 1511108441358	1331failure resolved on at time 1511108441359				1511108441358	1511108441359	1
1332failure detected on at time 1511108501356	1332failure resolved on at time 1511108501357				1511108501356	1511108501357	1
1333failure detected on at time 1511108561368	1333failure resolved on at time 1511108561369				1511108561368	1511108561369	1
1334failure detected on at time 1511108621375	1334failure resolved on at time 1511108621376				1511108621375	1511108621376	1
1335failure detected on at time 1511108681381	1335failure resolved on at time 1511108681388				1511108681381	1511108681388	7
1336failure detected on at time 1511108741391	1336failure resolved on at time 1511108741391				1511108741391	1511108741391	0
1337failure detected on at time 1511108801407	1337failure resolved on at time 1511108801426				1511108801407	1511108801426	19
1338failure detected on at time 1511111535437	1338failure resolved on at time 1511111535440				1511111535437	1511111535440	3
1339failure detected on at time 1511111595445	1339failure resolved on at time 1511111595446				1511111595445	1511111595446	1
1340failure detected on at time 1511111655452	1340failure resolved on at time 1511111655453				1511111655452	1511111655453	1
1341failure detected on at time 1511111715462	1341failure resolved on at time 1511111715463				1511111715462	1511111715463	1
1342failure detected on at time 1511111775465	1342failure resolved on at time 1511111775466				1511111775465	1511111775466	1
1343failure detected on at time 1511111835479	1343failure resolved on at time 1511111835480				1511111835479	1511111835480	1
1344failure detected on at time 1511111895483	1344failure resolved on at time 1511111895488				1511111895483	1511111895488	5
1345failure detected on at time 1511111955492	1345failure resolved on at time 1511111955493				1511111955492	1511111955493	1
1346failure detected on at time 1511112015504	1346failure resolved on at time 1511112015505				1511112015504	1511112015505	1
1347failure detected on at time 1511112075516	1347failure resolved on at time 1511112075517				1511112075516	1511112075517	1
1348failure detected on at time 1511112135515	1348failure resolved on at time 1511112135523				1511112135515	1511112135523	8
1349failure detected on at time 1511112195520	1349failure resolved on at time 1511112195522				1511112195520	1511112195522	2
1350failure detected on at time 1511112255530	1350failure resolved on at time 1511112255531				1511112255530	1511112255531	1
1351failure detected on at time 1511112315531	1351failure resolved on at time 1511112315533				1511112315531	1511112315533	2
1352failure detected on at time 1511112375536	1352failure resolved on at time 1511112375543				1511112375536	1511112375543	7
1353failure detected on at time 1511112435546	1353failure resolved on at time 1511112435547				1511112435546	1511112435547	1
1354failure detected on at time 1511112496593	1354failure resolved on at time 1511112496595				1511112496593	1511112496595	2
1355failure detected on at time 1511112556605	1355failure resolved on at time 1511112556609				1511112556605	1511112556609	4
1356failure detected on at time 1511112616606	1356failure resolved on at time 1511112616607				1511112616606	1511112616607	1
1357failure detected on at time 1511112676617	1357failure resolved on at time 1511112676619				1511112676617	1511112676619	2
1358failure detected on at time 1511112736622	1358failure resolved on at time 1511112736625				1511112736622	1511112736625	3
1359failure detected on at time 1511112796634	1359failure resolved on at time 1511112796638				1511112796634	1511112796638	4
1360failure detected on at time 1511112856641	1360failure resolved on at time 1511112856645				1511112856641	1511112856645	4
1361failure detected on at time 1511112916651	1361failure resolved on at time 1511112916653				1511112916651	1511112916653	2
1362failure detected on at time 1511112976661	1362failure resolved on at time 1511112976664				1511112976661	1511112976664	3
1363failure detected on at time 1511113036670	1363failure resolved on at time 1511113036673				1511113036670	1511113036673	3
1364failure detected on at time 1511113096683	1364failure resolved on at time 1511113096684				1511113096683	1511113096684	1
1365failure detected on at time 1511113156697	1365failure resolved on at time 1511113156698				1511113156697	1511113156698	1
1366failure detected on at time 1511113216705	1366failure resolved on at time 1511113216706				1511113216705	1511113216706	1
1367failure detected on at time 1511113276715	1367failure resolved on at time 1511113276717				1511113276715	1511113276717	2
1368failure detected on at time 1511113336725	1368failure resolved on at time 1511113336727				1511113336725	1511113336727	2
1369failure detected on at time 1511113396732	1369failure resolved on at time 1511113396734				1511113396732	1511113396734	2
1370failure detected on at time 1511113456733	1370failure resolved on at time 1511113456735				1511113456733	1511113456735	2
1371failure detected on at time 1511113516741	1371failure resolved on at time 1511113516742				1511113516741	1511113516742	1
1372failure detected on at time 1511113576752	1372failure resolved on at time 1511113576754				1511113576752	1511113576754	2
1373failure detected on at time 1511113636779	1373failure resolved on at time 1511113636780				1511113636779	1511113636780	1
1374failure detected on at time 1511113696790	1374failure resolved on at time 1511113696792				1511113696790	1511113696792	2
1375failure detected on at time 1511113756795	1375failure resolved on at time 1511113756799				1511113756795	1511113756799	4
1376failure detected on at time 1511113816809	1376failure resolved on at time 1511113816811				1511113816809	1511113816811	2
1377failure detected on at time 1511113876818	1377failure resolved on at time 1511113876821				1511113876818	1511113876821	3
1378failure detected on at time 1511113936826	1378failure resolved on at time 1511113936827				1511113936826	1511113936827	1
1379failure detected on at time 1511113996836	1379failure resolved on at time 1511113996837				1511113996836	1511113996837	1
1380failure detected on at time 1511136810639	1380failure resolved on at time 1511136810693				1511136810639	1511136810693	54
1381failure detected on at time 1511139199537	1381failure resolved on at time 1511139199540				1511139199537	1511139199540	3
1382failure detected on at time 1511139259551	1382failure resolved on at time 1511139259554				1511139259551	1511139259554	3
1383failure detected on at time 1511139319554	1383failure resolved on at time 1511139319559				1511139319554	1511139319559	5
1384failure detected on at time 1511139379568	1384failure resolved on at time 1511139379571				1511139379568	1511139379571	3
1385failure detected on at time 1511139439583	1385failure resolved on at time 1511139439587				1511139439583	1511139439587	4
1386failure detected on at time 1511139499619	1386failure resolved on at time 1511139499623				1511139499619	1511139499623	4
1387failure detected on at time 1511139559623	1387failure resolved on at time 1511139559628				1511139559623	1511139559628	5
1388failure detected on at time 1511139619636	1388failure resolved on at time 1511139619642				1511139619636	1511139619642	6
1389failure detected on at time 1511139679644	1389failure resolved on at time 1511139679647				1511139679644	1511139679647	3
1390failure detected on at time 1511139739658	1390failure resolved on at time 1511139739660				1511139739658	1511139739660	2
1391failure detected on at time 1511139799670	1391failure resolved on at time 1511139799672				1511139799670	1511139799672	2
1392failure detected on at time 1511139859678	1392failure resolved on at time 1511139859683				1511139859678	1511139859683	5
1393failure detected on at time 1511139919693	1393failure resolved on at time 1511139919697				1511139919693	1511139919697	4
1394failure detected on at time 1511139979707	1394failure resolved on at time 1511139979708				1511139979707	1511139979708	1
1395failure detected on at time 1511140039716	1395failure resolved on at time 1511140039718				1511140039716	1511140039718	2
1396failure detected on at time 1511140099723	1396failure resolved on at time 1511140099724				1511140099723	1511140099724	1
1397failure detected on at time 1511140161562	1397failure resolved on at time 1511140161564				1511140161562	1511140161564	2
1398failure detected on at time 1511140221571	1398failure resolved on at time 1511140221573				1511140221571	1511140221573	2
1399failure detected on at time 1511140281583	1399failure resolved on at time 1511140281585				1511140281583	1511140281585	2
1400failure detected on at time 1511140341590	1400failure resolved on at time 1511140341593				1511140341590	1511140341593	3
1401failure detected on at time 1511140401602	1401failure resolved on at time 1511140401605				1511140401602	1511140401605	3
1402failure detected on at time 1511140461610	1402failure resolved on at time 1511140461613				1511140461610	1511140461613	3
1403failure detected on at time 1511140521616	1403failure resolved on at time 1511140521624				1511140521616	1511140521624	8
1404failure detected on at time 1511140581621	1404failure resolved on at time 1511140581635				1511140581621	1511140581635	14
1405failure detected on at time 1511140641634	1405failure resolved on at time 1511140641636				1511140641634	1511140641636	2
1406failure detected on at time 1511140701646	1406failure resolved on at time 1511140701647				1511140701646	1511140701647	1
1407failure detected on at time 1511140761661	1407failure resolved on at time 1511140761664				1511140761661	1511140761664	3
1408failure detected on at time 1511140821674	1408failure resolved on at time 1511140821675				1511140821674	1511140821675	1
1409failure detected on at time 1511140881686	1409failure resolved on at time 1511140881689				1511140881686	1511140881689	3
1410failure detected on at time 1511140941692	1410failure resolved on at time 1511140941693				1511140941692	1511140941693	1
1411failure detected on at time 1511141001704	1411failure resolved on at time 1511141001709				1511141001704	1511141001709	5
1412failure detected on at time 1511141061714	1412failure resolved on at time 1511141061717				1511141061714	1511141061717	3
1413failure detected on at time 1511141121726	1413failure resolved on at time 1511141121729				1511141121726	1511141121729	3
1414failure detected on at time 1511141181733	1414failure resolved on at time 1511141181734				1511141181733	1511141181734	1
1415failure detected on at time 1511141241738	1415failure resolved on at time 1511141241740				1511141241738	1511141241740	2
1416failure detected on at time 1511141301748	1416failure resolved on at time 1511141301750				1511141301748	1511141301750	2
1417failure detected on at time 1511141361760	1417failure resolved on at time 1511141361763				1511141361760	1511141361763	3
1418failure detected on at time 1511141421772	1418failure resolved on at time 1511141421775				1511141421772	1511141421775	3
1419failure detected on at time 1511141481785	1419failure resolved on at time 1511141481787				1511141481785	1511141481787	2
1420failure detected on at time 1511141541797	1420failure resolved on at time 1511141541799				1511141541797	1511141541799	2
1421failure detected on at time 1511141601806	1421failure resolved on at time 1511141601807				1511141601806	1511141601807	1
1422failure detected on at time 1511141661816	1422failure resolved on at time 1511141661820				1511141661816	1511141661820	4
1423failure detected on at time 1511141721830	1423failure resolved on at time 1511141721832				1511141721830	1511141721832	2
1424failure detected on at time 1511141781832	1424failure resolved on at time 1511141781834				1511141781832	1511141781834	2
1425failure detected on at time 1511141841834	1425failure resolved on at time 1511141841834				1511141841834	1511141841834	0
1426failure detected on at time 1511141901846	1426failure resolved on at time 1511141901848				1511141901846	1511141901848	2
1427failure detected on at time 1511141961854	1427failure resolved on at time 1511141961854				1511141961854	1511141961854	0
1428failure detected on at time 1511142021861	1428failure resolved on at time 1511142021864				1511142021861	1511142021864	3
1429failure detected on at time 1511142081863	1429failure resolved on at time 1511142081867				1511142081863	1511142081867	4
1430failure detected on at time 1511142141869	1430failure resolved on at time 1511142141874				1511142141869	1511142141874	5
1431failure detected on at time 1511142201882	1431failure resolved on at time 1511142201884				1511142201882	1511142201884	2
1432failure detected on at time 1511142261895	1432failure resolved on at time 1511142261899				1511142261895	1511142261899	4
1433failure detected on at time 1511142321904	1433failure resolved on at time 1511142321908				1511142321904	1511142321908	4
1434failure detected on at time 1511142381915	1434failure resolved on at time 1511142381917				1511142381915	1511142381917	2
1435failure detected on at time 1511142441923	1435failure resolved on at time 1511142441926				1511142441923	1511142441926	3
1436failure detected on at time 1511142501930	1436failure resolved on at time 1511142501932				1511142501930	1511142501932	2
1437failure detected on at time 1511142561940	1437failure resolved on at time 1511142561942				1511142561940	1511142561942	2
1438failure detected on at time 1511142621946	1438failure resolved on at time 1511142621948				1511142621946	1511142621948	2
1439failure detected on at time 1511142681957	1439failure resolved on at time 1511142681959				1511142681957	1511142681959	2
1440failure detected on at time 1511142741968	1440failure resolved on at time 1511142741970				1511142741968	1511142741970	2
1441failure detected on at time 1511142801979	1441failure resolved on at time 1511142801981				1511142801979	1511142801981	2
1442failure detected on at time 1511142861984	1442failure resolved on at time 1511142861986				1511142861984	1511142861986	2
1443failure detected on at time 1511142921996	1443failure resolved on at time 1511142921998				1511142921996	1511142921998	2
1444failure detected on at time 1511142982003	1444failure resolved on at time 1511142982005				1511142982003	1511142982005	2
1445failure detected on at time 1511143042011	1445failure resolved on at time 1511143042012				1511143042011	1511143042012	1
1446failure detected on at time 1511143102020	1446failure resolved on at time 1511143102023				1511143102020	1511143102023	3
1447failure detected on at time 1511143162022	1447failure resolved on at time 1511143162028				1511143162022	1511143162028	6
1448failure detected on at time 1511143222035	1448failure resolved on at time 1511143222035				1511143222035	1511143222035	0
1449failure detected on at time 1511143282044	1449failure resolved on at time 1511143282055				1511143282044	1511143282055	11
1450failure detected on at time 1511143342050	1450failure resolved on at time 1511143342052				1511143342050	1511143342052	2
1451failure detected on at time 1511143402051	1451failure resolved on at time 1511143402051				1511143402051	1511143402051	0
1452failure detected on at time 1511143462064	1452failure resolved on at time 1511143462065				1511143462064	1511143462065	1
1453failure detected on at time 1511143522073	1453failure resolved on at time 1511143522074				1511143522073	1511143522074	1
1454failure detected on at time 1511143582096	1454failure resolved on at time 1511143582097				1511143582096	1511143582097	1
1455failure detected on at time 1511143642085	1455failure resolved on at time 1511143642086				1511143642085	1511143642086	1
1456failure detected on at time 1511143702094	1456failure resolved on at time 1511143702094				1511143702094	1511143702094	0
1457failure detected on at time 1511143762103	1457failure resolved on at time 1511143762104				1511143762103	1511143762104	1
1458failure detected on at time 1511143822108	1458failure resolved on at time 1511143822111				1511143822108	1511143822111	3
1459failure detected on at time 1511143882117	1459failure resolved on at time 1511143882118				1511143882117	1511143882118	1
1460failure detected on at time 1511143942121	1460failure resolved on at time 1511143942121				1511143942121	1511143942121	0
1461failure detected on at time 1511144002127	1461failure resolved on at time 1511144002127				1511144002127	1511144002127	0
1462failure detected on at time 1511144062131	1462failure resolved on at time 1511144062132				1511144062131	1511144062132	1
1463failure detected on at time 1511144122141	1463failure resolved on at time 1511144122142				1511144122141	1511144122142	1
1464failure detected on at time 1511144182144	1464failure resolved on at time 1511144182145				1511144182144	1511144182145	1
1465failure detected on at time 1511144242145	1465failure resolved on at time 1511144242146				1511144242145	1511144242146	1
1466failure detected on at time 1511144302147	1466failure resolved on at time 1511144302154				1511144302147	1511144302154	7
1467failure detected on at time 1511144362156	1467failure resolved on at time 1511144362157				1511144362156	1511144362157	1
1468failure detected on at time 1511144422162	1468failure resolved on at time 1511144422163				1511144422162	1511144422163	1
1469failure detected on at time 1511144482161	1469failure resolved on at time 1511144482161				1511144482161	1511144482161	0
1470failure detected on at time 1511144542168	1470failure resolved on at time 1511144542169				1511144542168	1511144542169	1
1471failure detected on at time 1511144602172	1471failure resolved on at time 1511144602172				1511144602172	1511144602172	0
1472failure detected on at time 1511144662173	1472failure resolved on at time 1511144662179				1511144662173	1511144662179	6
1473failure detected on at time 1511144722184	1473failure resolved on at time 1511144722185				1511144722184	1511144722185	1
1474failure detected on at time 1511144782186	1474failure resolved on at time 1511144782186				1511144782186	1511144782186	0
1475failure detected on at time 1511144842194	1475failure resolved on at time 1511144842195				1511144842194	1511144842195	1
1476failure detected on at time 1511144902194	1476failure resolved on at time 1511144902199				1511144902194	1511144902199	5
1477failure detected on at time 1511144962203	1477failure resolved on at time 1511144962203				1511144962203	1511144962203	0
1478failure detected on at time 1511145022203	1478failure resolved on at time 1511145022203				1511145022203	1511145022203	0
1479failure detected on at time 1511145082204	1479failure resolved on at time 1511145082205				1511145082204	1511145082205	1
1480failure detected on at time 1511145142212	1480failure resolved on at time 1511145142212				1511145142212	1511145142212	0
1481failure detected on at time 1511145202213	1481failure resolved on at time 1511145202213				1511145202213	1511145202213	0
1482failure detected on at time 1511145262213	1482failure resolved on at time 1511145262213				1511145262213	1511145262213	0
1483failure detected on at time 1511145322216	1483failure resolved on at time 1511145322217				1511145322216	1511145322217	1
1484failure detected on at time 1511145382221	1484failure resolved on at time 1511145382222				1511145382221	1511145382222	1
1485failure detected on at time 1511145442227	1485failure resolved on at time 1511145442227				1511145442227	1511145442227	0
1486failure detected on at time 1511145502240	1486failure resolved on at time 1511145502241				1511145502240	1511145502241	1
1487failure detected on at time 1511145562229	1487failure resolved on at time 1511145562229				1511145562229	1511145562229	0
1488failure detected on at time 1511145622234	1488failure resolved on at time 1511145622234				1511145622234	1511145622234	0
1489failure detected on at time 1511145682243	1489failure resolved on at time 1511145682244				1511145682243	1511145682244	1
1490failure detected on at time 1511145742242	1490failure resolved on at time 1511145742248				1511145742242	1511145742248	6
1491failure detected on at time 1511145802246	1491failure resolved on at time 1511145802246				1511145802246	1511145802246	0
1492failure detected on at time 1511145862249	1492failure resolved on at time 1511145862250				1511145862249	1511145862250	1
1493failure detected on at time 1511145922255	1493failure resolved on at time 1511145922255				1511145922255	1511145922255	0
1494failure detected on at time 1511145982259	1494failure resolved on at time 1511145982259				1511145982259	1511145982259	0
1495failure detected on at time 1511146042263	1495failure resolved on at time 1511146042264				1511146042263	1511146042264	1
1496failure detected on at time 1511146102268	1496failure resolved on at time 1511146102269				1511146102268	1511146102269	1
1497failure detected on at time 1511146162280	1497failure resolved on at time 1511146162281				1511146162280	1511146162281	1
1498failure detected on at time 1511146222277	1498failure resolved on at time 1511146222278				1511146222277	1511146222278	1
1499failure detected on at time 1511146282280	1499failure resolved on at time 1511146282282				1511146282280	1511146282282	2
1500failure detected on at time 1511146342284	1500failure resolved on at time 1511146342284				1511146342284	1511146342284	0
1501failure detected on at time 1511146402287	1501failure resolved on at time 1511146402288				1511146402287	1511146402288	1
1502failure detected on at time 1511146462290	1502failure resolved on at time 1511146462293				1511146462290	1511146462293	3
1503failure detected on at time 1511146522302	1503failure resolved on at time 1511146522302				1511146522302	1511146522302	0
1504failure detected on at time 1511146582303	1504failure resolved on at time 1511146582303				1511146582303	1511146582303	0
1505failure detected on at time 1511146642309	1505failure resolved on at time 1511146642309				1511146642309	1511146642309	0
1506failure detected on at time 1511146702315	1506failure resolved on at time 1511146702315				1511146702315	1511146702315	0
1507failure detected on at time 1511146762318	1507failure resolved on at time 1511146762319				1511146762318	1511146762319	1
1508failure detected on at time 1511146822348	1508failure resolved on at time 1511146822348				1511146822348	1511146822348	0
1509failure detected on at time 1511146882340	1509failure resolved on at time 1511146882341				1511146882340	1511146882341	1
1510failure detected on at time 1511146942345	1510failure resolved on at time 1511146942345				1511146942345	1511146942345	0
1511failure detected on at time 1511147002347	1511failure resolved on at time 1511147002347				1511147002347	1511147002347	0
1512failure detected on at time 1511147062357	1512failure resolved on at time 1511147062358				1511147062357	1511147062358	1
1513failure detected on at time 1511147122357	1513failure resolved on at time 1511147122358				1511147122357	1511147122358	1
1514failure detected on at time 1511147182362	1514failure resolved on at time 1511147182362				1511147182362	1511147182362	0
1515failure detected on at time 1511147242368	1515failure resolved on at time 1511147242368				1511147242368	1511147242368	0
1516failure detected on at time 1511147302377	1516failure resolved on at time 1511147302378				1511147302377	1511147302378	1
1517failure detected on at time 1511147362372	1517failure resolved on at time 1511147362373				1511147362372	1511147362373	1
1518failure detected on at time 1511147422384	1518failure resolved on at time 1511147422384				1511147422384	1511147422384	0
1519failure detected on at time 1511147482388	1519failure resolved on at time 1511147482389				1511147482388	1511147482389	1
1520failure detected on at time 1511147542391	1520failure resolved on at time 1511147542391				1511147542391	1511147542391	0
1521failure detected on at time 1511147602397	1521failure resolved on at time 1511147602398				1511147602397	1511147602398	1
1522failure detected on at time 1511147662407	1522failure resolved on at time 1511147662408				1511147662407	1511147662408	1
1523failure detected on at time 1511147722407	1523failure resolved on at time 1511147722413				1511147722407	1511147722413	6
1524failure detected on at time 1511147782410	1524failure resolved on at time 1511147782410				1511147782410	1511147782410	0
1525failure detected on at time 1511147842410	1525failure resolved on at time 1511147842411				1511147842410	1511147842411	1
1526failure detected on at time 1511147902416	1526failure resolved on at time 1511147902416				1511147902416	1511147902416	0
1527failure detected on at time 1511147962426	1527failure resolved on at time 1511147962432				1511147962426	1511147962432	6
1528failure detected on at time 1511148022433	1528failure resolved on at time 1511148022439				1511148022433	1511148022439	6
1529failure detected on at time 1511148082441	1529failure resolved on at time 1511148082441				1511148082441	1511148082441	0
1530failure detected on at time 1511148142452	1530failure resolved on at time 1511148142453				1511148142452	1511148142453	1
1531failure detected on at time 1511148202462	1531failure resolved on at time 1511148202463				1511148202462	1511148202463	1
1532failure detected on at time 1511148262471	1532failure resolved on at time 1511148262471				1511148262471	1511148262471	0
1533failure detected on at time 1511148322481	1533failure resolved on at time 1511148322482				1511148322481	1511148322482	1
1534failure detected on at time 1511148382485	1534failure resolved on at time 1511148382491				1511148382485	1511148382491	6
1535failure detected on at time 1511148442499	1535failure resolved on at time 1511148442500				1511148442499	1511148442500	1
1536failure detected on at time 1511148502502	1536failure resolved on at time 1511148502503				1511148502502	1511148502503	1
1537failure detected on at time 1511148562512	1537failure resolved on at time 1511148562518				1511148562512	1511148562518	6
1538failure detected on at time 1511148622519	1538failure resolved on at time 1511148622520				1511148622519	1511148622520	1
1539failure detected on at time 1511148682527	1539failure resolved on at time 1511148682528				1511148682527	1511148682528	1
1540failure detected on at time 1511148742537	1540failure resolved on at time 1511148742538				1511148742537	1511148742538	1
1541failure detected on at time 1511148802539	1541failure resolved on at time 1511148802540				1511148802539	1511148802540	1
1542failure detected on at time 1511148862542	1542failure resolved on at time 1511148862543				1511148862542	1511148862543	1
1543failure detected on at time 1511148922550	1543failure resolved on at time 1511148922551				1511148922550	1511148922551	1
1544failure detected on at time 1511148982550	1544failure resolved on at time 1511148982551				1511148982550	1511148982551	1
1545failure detected on at time 1511149042556	1545failure resolved on at time 1511149042556				1511149042556	1511149042556	0
1546failure detected on at time 1511149102565	1546failure resolved on at time 1511149102565				1511149102565	1511149102565	0
1547failure detected on at time 1511149162569	1547failure resolved on at time 1511149162575				1511149162569	1511149162575	6
1548failure detected on at time 1511149222584	1548failure resolved on at time 1511149222585				1511149222584	1511149222585	1
1549failure detected on at time 1511149282588	1549failure resolved on at time 1511149282588				1511149282588	1511149282588	0
1550failure detected on at time 1511149342596	1550failure resolved on at time 1511149342597				1511149342596	1511149342597	1
1551failure detected on at time 1511149402607	1551failure resolved on at time 1511149402607				1511149402607	1511149402607	0
1552failure detected on at time 1511149462613	1552failure resolved on at time 1511149462614				1511149462613	1511149462614	1
1553failure detected on at time 1511149522630	1553failure resolved on at time 1511149522630				1511149522630	1511149522630	0
1554failure detected on at time 1511149582638	1554failure resolved on at time 1511149582639				1511149582638	1511149582639	1
1555failure detected on at time 1511149642646	1555failure resolved on at time 1511149642651				1511149642646	1511149642651	5
1556failure detected on at time 1511149702661	1556failure resolved on at time 1511149702661				1511149702661	1511149702661	0
1557failure detected on at time 1511149762667	1557failure resolved on at time 1511149762668				1511149762667	1511149762668	1
1558failure detected on at time 1511149822668	1558failure resolved on at time 1511149822668				1511149822668	1511149822668	0
1559failure detected on at time 1511149882677	1559failure resolved on at time 1511149882678				1511149882677	1511149882678	1
1560failure detected on at time 1511149942683	1560failure resolved on at time 1511149942683				1511149942683	1511149942683	0
1561failure detected on at time 1511150002685	1561failure resolved on at time 1511150002686				1511150002685	1511150002686	1
1562failure detected on at time 1511150062699	1562failure resolved on at time 1511150062700				1511150062699	1511150062700	1
1563failure detected on at time 1511150122710	1563failure resolved on at time 1511150122710				1511150122710	1511150122710	0
1564failure detected on at time 1511150182710	1564failure resolved on at time 1511150182711				1511150182710	1511150182711	1
1565failure detected on at time 1511150242717	1565failure resolved on at time 1511150242718				1511150242717	1511150242718	1
1566failure detected on at time 1511150302727	1566failure resolved on at time 1511150302728				1511150302727	1511150302728	1
1567failure detected on at time 1511150362728	1567failure resolved on at time 1511150362730				1511150362728	1511150362730	2
1568failure detected on at time 1511150422736	1568failure resolved on at time 1511150422742				1511150422736	1511150422742	6
1569failure detected on at time 1511150482749	1569failure resolved on at time 1511150482750				1511150482749	1511150482750	1
1570failure detected on at time 1511150542753	1570failure resolved on at time 1511150542754				1511150542753	1511150542754	1
1571failure detected on at time 1511150602761	1571failure resolved on at time 1511150602762				1511150602761	1511150602762	1
1572failure detected on at time 1511150662775	1572failure resolved on at time 1511150662776				1511150662775	1511150662776	1
1573failure detected on at time 1511150722776	1573failure resolved on at time 1511150722782				1511150722776	1511150722782	6
1574failure detected on at time 1511150782776	1574failure resolved on at time 1511150782777				1511150782776	1511150782777	1
1575failure detected on at time 1511150842781	1575failure resolved on at time 1511150842781				1511150842781	1511150842781	0
1576failure detected on at time 1511150902781	1576failure resolved on at time 1511150902782				1511150902781	1511150902782	1
1577failure detected on at time 1511150962786	1577failure resolved on at time 1511150962787				1511150962786	1511150962787	1
1578failure detected on at time 1511151022789	1578failure resolved on at time 1511151022795				1511151022789	1511151022795	6
1579failure detected on at time 1511151082795	1579failure resolved on at time 1511151082795				1511151082795	1511151082795	0
1580failure detected on at time 1511151142798	1580failure resolved on at time 1511151142798				1511151142798	1511151142798	0
1581failure detected on at time 1511151202802	1581failure resolved on at time 1511151202809				1511151202802	1511151202809	7
1582failure detected on at time 1511151262807	1582failure resolved on at time 1511151262808				1511151262807	1511151262808	1
1583failure detected on at time 1511151322811	1583failure resolved on at time 1511151322811				1511151322811	1511151322811	0
1584failure detected on at time 1511151382817	1584failure resolved on at time 1511151382818				1511151382817	1511151382818	1
1585failure detected on at time 1511151442818	1585failure resolved on at time 1511151442822				1511151442818	1511151442822	4
1586failure detected on at time 1511151502827	1586failure resolved on at time 1511151502828				1511151502827	1511151502828	1
1587failure detected on at time 1511151562826	1587failure resolved on at time 1511151562826				1511151562826	1511151562826	0
1588failure detected on at time 1511151622832	1588failure resolved on at time 1511151622832				1511151622832	1511151622832	0
1589failure detected on at time 1511151682835	1589failure resolved on at time 1511151682841				1511151682835	1511151682841	6
1590failure detected on at time 1511151742844	1590failure resolved on at time 1511151742845				1511151742844	1511151742845	1
1591failure detected on at time 1511151802845	1591failure resolved on at time 1511151802845				1511151802845	1511151802845	0
1592failure detected on at time 1511151862850	1592failure resolved on at time 1511151862850				1511151862850	1511151862850	0
1593failure detected on at time 1511151922853	1593failure resolved on at time 1511151922854				1511151922853	1511151922854	1
1594failure detected on at time 1511151982856	1594failure resolved on at time 1511151982856				1511151982856	1511151982856	0
1595failure detected on at time 1511152042858	1595failure resolved on at time 1511152042858				1511152042858	1511152042858	0
1596failure detected on at time 1511152102868	1596failure resolved on at time 1511152102869				1511152102868	1511152102869	1
1597failure detected on at time 1511152162869	1597failure resolved on at time 1511152162875				1511152162869	1511152162875	6
1598failure detected on at time 1511152222873	1598failure resolved on at time 1511152222874				1511152222873	1511152222874	1
1599failure detected on at time 1511152282878	1599failure resolved on at time 1511152282879				1511152282878	1511152282879	1
1600failure detected on at time 1511152342883	1600failure resolved on at time 1511152342884				1511152342883	1511152342884	1
1601failure detected on at time 1511152402886	1601failure resolved on at time 1511152402886				1511152402886	1511152402886	0
1602failure detected on at time 1511152462891	1602failure resolved on at time 1511152462897				1511152462891	1511152462897	6
1603failure detected on at time 1511152522894	1603failure resolved on at time 1511152522894				1511152522894	1511152522894	0
1604failure detected on at time 1511152582897	1604failure resolved on at time 1511152582897				1511152582897	1511152582897	0
1605failure detected on at time 1511152642903	1605failure resolved on at time 1511152642903				1511152642903	1511152642903	0
1606failure detected on at time 1511152702907	1606failure resolved on at time 1511152702908				1511152702907	1511152702908	1
1607failure detected on at time 1511152762912	1607failure resolved on at time 1511152762918				1511152762912	1511152762918	6
1608failure detected on at time 1511152822915	1608failure resolved on at time 1511152822916				1511152822915	1511152822916	1
1609failure detected on at time 1511152882920	1609failure resolved on at time 1511152882926				1511152882920	1511152882926	6
1610failure detected on at time 1511152942925	1610failure resolved on at time 1511152942925				1511152942925	1511152942925	0
1611failure detected on at time 1511153002935	1611failure resolved on at time 1511153002935				1511153002935	1511153002935	0
1612failure detected on at time 1511153062932	1612failure resolved on at time 1511153062932				1511153062932	1511153062932	0
1613failure detected on at time 1511153122937	1613failure resolved on at time 1511153122942				1511153122937	1511153122942	5
1614failure detected on at time 1511153182942	1614failure resolved on at time 1511153182943				1511153182942	1511153182943	1
1615failure detected on at time 1511153242946	1615failure resolved on at time 1511153242946				1511153242946	1511153242946	0
1616failure detected on at time 1511153302951	1616failure resolved on at time 1511153302951				1511153302951	1511153302951	0
1617failure detected on at time 1511153362956	1617failure resolved on at time 1511153362962				1511153362956	1511153362962	6
1618failure detected on at time 1511153422959	1618failure resolved on at time 1511153422960				1511153422959	1511153422960	1
1619failure detected on at time 1511153482962	1619failure resolved on at time 1511153482962				1511153482962	1511153482962	0
1620failure detected on at time 1511153542964	1620failure resolved on at time 1511153542964				1511153542964	1511153542964	0
1621failure detected on at time 1511153602968	1621failure resolved on at time 1511153602969				1511153602968	1511153602969	1
1622failure detected on at time 1511153662969	1622failure resolved on at time 1511153662969				1511153662969	1511153662969	0
1623failure detected on at time 1511153722975	1623failure resolved on at time 1511153722981				1511153722975	1511153722981	6
1624failure detected on at time 1511153782978	1624failure resolved on at time 1511153782979				1511153782978	1511153782979	1
1625failure detected on at time 1511153842981	1625failure resolved on at time 1511153842981				1511153842981	1511153842981	0
1626failure detected on at time 1511153902983	1626failure resolved on at time 1511153902983				1511153902983	1511153902983	0
1627failure detected on at time 1511153962986	1627failure resolved on at time 1511153962993				1511153962986	1511153962993	7
1628failure detected on at time 1511154022990	1628failure resolved on at time 1511154022991				1511154022990	1511154022991	1
1629failure detected on at time 1511154082994	1629failure resolved on at time 1511154082994				1511154082994	1511154082994	0
1630failure detected on at time 1511154142998	1630failure resolved on at time 1511154142999				1511154142998	1511154142999	1
1631failure detected on at time 1511154203003	1631failure resolved on at time 1511154203004				1511154203003	1511154203004	1
1632failure detected on at time 1511154263007	1632failure resolved on at time 1511154263008				1511154263007	1511154263008	1
1633failure detected on at time 1511154323013	1633failure resolved on at time 1511154323015				1511154323013	1511154323015	2
1634failure detected on at time 1511154383013	1634failure resolved on at time 1511154383014				1511154383013	1511154383014	1
1635failure detected on at time 1511154443018	1635failure resolved on at time 1511154443018				1511154443018	1511154443018	0
1636failure detected on at time 1511154503024	1636failure resolved on at time 1511154503024				1511154503024	1511154503024	0
1637failure detected on at time 1511154563028	1637failure resolved on at time 1511154563029				1511154563028	1511154563029	1
1638failure detected on at time 1511154623037	1638failure resolved on at time 1511154623040				1511154623037	1511154623040	3
1639failure detected on at time 1511154683040	1639failure resolved on at time 1511154683041				1511154683040	1511154683041	1
1640failure detected on at time 1511154743044	1640failure resolved on at time 1511154743044				1511154743044	1511154743044	0
1641failure detected on at time 1511154803054	1641failure resolved on at time 1511154803055				1511154803054	1511154803055	1
1642failure detected on at time 1511154863055	1642failure resolved on at time 1511154863055				1511154863055	1511154863055	0
1643failure detected on at time 1511154923061	1643failure resolved on at time 1511154923067				1511154923061	1511154923067	6
1644failure detected on at time 1511154983062	1644failure resolved on at time 1511154983062				1511154983062	1511154983062	0
1645failure detected on at time 1511155043066	1645failure resolved on at time 1511155043071				1511155043066	1511155043071	5
1646failure detected on at time 1511155103077	1646failure resolved on at time 1511155103078				1511155103077	1511155103078	1
1647failure detected on at time 1511155163079	1647failure resolved on at time 1511155163086				1511155163079	1511155163086	7
1648failure detected on at time 1511155223080	1648failure resolved on at time 1511155223080				1511155223080	1511155223080	0
1649failure detected on at time 1511155283080	1649failure resolved on at time 1511155283086				1511155283080	1511155283086	6
1650failure detected on at time 1511155343082	1650failure resolved on at time 1511155343089				1511155343082	1511155343089	7
1651failure detected on at time 1511155403086	1651failure resolved on at time 1511155403092				1511155403086	1511155403092	6
1652failure detected on at time 1511155463098	1652failure resolved on at time 1511155463099				1511155463098	1511155463099	1
1653failure detected on at time 1511155523099	1653failure resolved on at time 1511155523104				1511155523099	1511155523104	5
1654failure detected on at time 1511155583099	1654failure resolved on at time 1511155583100				1511155583099	1511155583100	1
1655failure detected on at time 1511155643100	1655failure resolved on at time 1511155643101				1511155643100	1511155643101	1
1656failure detected on at time 1511155703105	1656failure resolved on at time 1511155703105				1511155703105	1511155703105	0
1657failure detected on at time 1511155763111	1657failure resolved on at time 1511155763111				1511155763111	1511155763111	0
1658failure detected on at time 1511155823116	1658failure resolved on at time 1511155823117				1511155823116	1511155823117	1
1659failure detected on at time 1511155883118	1659failure resolved on at time 1511155883119				1511155883118	1511155883119	1
[truncated: 3,139 more rows]

## Sheet: Sheet1 (2)
1failure detected on at time 1512187043176	1failure resolved on at time 1512187043177				1512187043176	1512187043177	1
2failure detected on at time 1512187053177	2failure resolved on at time 1512187053178				1512187053177	1512187053178	1
3failure detected on at time 1512187063183	3failure resolved on at time 1512187063184				1512187063183	1512187063184	1
4failure detected on at time 1512187073188	4failure resolved on at time 1512187073189				1512187073188	1512187073189	1
5failure detected on at time 1512187083192	5failure resolved on at time 1512187083193				1512187083192	1512187083193	1
6failure detected on at time 1512187093196	6failure resolved on at time 1512187093197				1512187093196	1512187093197	1
7failure detected on at time 1512187103200	7failure resolved on at time 1512187103200				1512187103200	1512187103200	0
8failure detected on at time 1512187113206	8failure resolved on at time 1512187113207				1512187113206	1512187113207	1
9failure detected on at time 1512187123210	9failure resolved on at time 1512187123211				1512187123210	1512187123211	1
10failure detected on at time 1512187133214	10failure resolved on at time 1512187133214				1512187133214	1512187133214	0
11failure detected on at time 1512187143217	11failure resolved on at time 1512187143218				1512187143217	1512187143218	1
12failure detected on at time 1512187153219	12failure resolved on at time 1512187153219				1512187153219	1512187153219	0
13failure detected on at time 1512187163225	13failure resolved on at time 1512187163225				1512187163225	1512187163225	0
14failure detected on at time 1512187173226	14failure resolved on at time 1512187173227				1512187173226	1512187173227	1
15failure detected on at time 1512187183227	15failure resolved on at time 1512187183228				1512187183227	1512187183228	1
16failure detected on at time 1512187193228	16failure resolved on at time 1512187193229				1512187193228	1512187193229	1
17failure detected on at time 1512187203234	17failure resolved on at time 1512187203235				1512187203234	1512187203235	1
18failure detected on at time 1512187213239	18failure resolved on at time 1512187213240				1512187213239	1512187213240	1
19failure detected on at time 1512187223244	19failure resolved on at time 1512187223245				1512187223244	1512187223245	1
20failure detected on at time 1512187233250	20failure resolved on at time 1512187233251				1512187233250	1512187233251	1
21failure detected on at time 1512187243252	21failure resolved on at time 1512187243253				1512187243252	1512187243253	1
22failure detected on at time 1512187253258	22failure resolved on at time 1512187253259				1512187253258	1512187253259	1
23failure detected on at time 1512187263262	23failure resolved on at time 1512187263262				1512187263262	1512187263262	0
24failure detected on at time 1512187273267	24failure resolved on at time 1512187273268				1512187273267	1512187273268	1
25failure detected on at time 1512187283270	25failure resolved on at time 1512187283271				1512187283270	1512187283271	1
26failure detected on at time 1512187293271	26failure resolved on at time 1512187293272				1512187293271	1512187293272	1
27failure detected on at time 1512187303276	27failure resolved on at time 1512187303277				1512187303276	1512187303277	1
28failure detected on at time 1512187313281	28failure resolved on at time 1512187313282				1512187313281	1512187313282	1
							0.821429
							0.821429

## Sheet: Sheet1 (3)
1failure detected on at time 1512189266190	1failure resolved on at time 1512189266191				1512189266190	1512189266191	1	0.785714
2failure detected on at time 1512189276196	2failure resolved on at time 1512189276197				1512189276196	1512189276197	1
3failure detected on at time 1512189286199	3failure resolved on at time 1512189286199				1512189286199	1512189286199	0
4failure detected on at time 1512189296204	4failure resolved on at time 1512189296205				1512189296204	1512189296205	1
5failure detected on at time 1512189306206	5failure resolved on at time 1512189306207				1512189306206	1512189306207	1
6failure detected on at time 1512189316212	6failure resolved on at time 1512189316213				1512189316212	1512189316213	1
7failure detected on at time 1512189326213	7failure resolved on at time 1512189326214				1512189326213	1512189326214	1
8failure detected on at time 1512189336219	8failure resolved on at time 1512189336220				1512189336219	1512189336220	1
9failure detected on at time 1512189346223	9failure resolved on at time 1512189346224				1512189346223	1512189346224	1
10failure detected on at time 1512189356226	10failure resolved on at time 1512189356227				1512189356226	1512189356227	1
11failure detected on at time 1512189366232	11failure resolved on at time 1512189366233				1512189366232	1512189366233	1
12failure detected on at time 1512189376235	12failure resolved on at time 1512189376235				1512189376235	1512189376235	0
13failure detected on at time 1512189386238	13failure resolved on at time 1512189386238				1512189386238	1512189386238	0
14failure detected on at time 1512189396243	14failure resolved on at time 1512189396244				1512189396243	1512189396244	1
15failure detected on at time 1512189406249	15failure resolved on at time 1512189406250				1512189406249	1512189406250	1
16failure detected on at time 1512189416255	16failure resolved on at time 1512189416256				1512189416255	1512189416256	1
17failure detected on at time 1512189426260	17failure resolved on at time 1512189426261				1512189426260	1512189426261	1
18failure detected on at time 1512189436267	18failure resolved on at time 1512189436267				1512189436267	1512189436267	0
19failure detected on at time 1512189446268	19failure resolved on at time 1512189446269				1512189446268	1512189446269	1
20failure detected on at time 1512189456270	20failure resolved on at time 1512189456271				1512189456270	1512189456271	1
21failure detected on at time 1512189466276	21failure resolved on at time 1512189466277				1512189466276	1512189466277	1
22failure detected on at time 1512189476279	22failure resolved on at time 1512189476279				1512189476279	1512189476279	0
23failure detected on at time 1512189486285	23failure resolved on at time 1512189486285				1512189486285	1512189486285	0
24failure detected on at time 1512189496286	24failure resolved on at time 1512189496286				1512189496286	1512189496286	0
25failure detected on at time 1512189506291	25failure resolved on at time 1512189506292				1512189506291	1512189506292	1
26failure detected on at time 1512189516293	26failure resolved on at time 1512189516294				1512189516293	1512189516294	1
27failure detected on at time 1512189526299	27failure resolved on at time 1512189526300				1512189526299	1512189526300	1
28failure detected on at time 1512189536302	28failure resolved on at time 1512189536302				1512189536302	1512189536302	0
29failure detected on at time 1512189546303	29failure resolved on at time 1512189546303				1512189546303	1512189546303	0
30failure detected on at time 1512189556308	30failure resolved on at time 1512189556309				1512189556308	1512189556309	1
31failure detected on at time 1512189566314	31failure resolved on at time 1512189566315				1512189566314	1512189566315	1
32failure detected on at time 1512189576324	32failure resolved on at time 1512189576325				1512189576324	1512189576325	1
33failure detected on at time 1512189586332	33failure resolved on at time 1512189586333				1512189586332	1512189586333	1
34failure detected on at time 1512189596341	34failure resolved on at time 1512189596342				1512189596341	1512189596342	1
35failure detected on at time 1512189606350	35failure resolved on at time 1512189606351				1512189606350	1512189606351	1
36failure detected on at time 1512189616351	36failure resolved on at time 1512189616352				1512189616351	1512189616352	1
37failure detected on at time 1512189626362	37failure resolved on at time 1512189626364				1512189626362	1512189626364	2
38failure detected on at time 1512189636363	38failure resolved on at time 1512189636364				1512189636363	1512189636364	1
39failure detected on at time 1512189646366	39failure resolved on at time 1512189646367				1512189646366	1512189646367	1
40failure detected on at time 1512189656367	40failure resolved on at time 1512189656368				1512189656367	1512189656368	1
41failure detected on at time 1512189666368	41failure resolved on at time 1512189666369				1512189666368	1512189666369	1
42failure detected on at time 1512189676374	42failure resolved on at time 1512189676374				1512189676374	1512189676374	0
							0.785714

## Sheet: Sheet1 (4)
1failure detected on at time 1512189875269	1failure resolved on at time 1512189875271				1512189875269	1512189875271	2	1.13636
2failure detected on at time 1512189875272	2failure resolved on at time 1512189875275				1512189875272	1512189875275	3
3failure detected on at time 1512189875275	3failure resolved on at time 1512189875276				1512189875275	1512189875276	1
4failure detected on at time 1512189875276	4failure resolved on at time 1512189875277				1512189875276	1512189875277	1
1failure detected on at time 1512189911245	1failure resolved on at time 1512189911246				1512189911245	1512189911246	1
2failure detected on at time 1512189921251	2failure resolved on at time 1512189921252				1512189921251	1512189921252	1
3failure detected on at time 1512189931255	3failure resolved on at time 1512189931256				1512189931255	1512189931256	1
4failure detected on at time 1512189941261	4failure resolved on at time 1512189941262				1512189941261	1512189941262	1
5failure detected on at time 1512189951264	5failure resolved on at time 1512189951265				1512189951264	1512189951265	1
6failure detected on at time 1512189961269	6failure resolved on at time 1512189961270				512189961269	512189961270	1
7failure detected on at time 1512189971272	7failure resolved on at time 1512189971273				512189971272	512189971273	1
8failure detected on at time 1512189981277	8failure resolved on at time 1512189981278				512189981277	512189981278	1
9failure detected on at time 1512189991280	9failure resolved on at time 1512189991280				512189991280	512189991280	0
10failure detected on at time 1512190001282	10failure resolved on at time 1512190001282				1512190001282	1512190001282	0
11failure detected on at time 1512190011286	11failure resolved on at time 1512190011286				1512190011286	1512190011286	0
12failure detected on at time 1512190021292	12failure resolved on at time 1512190021292				1512190021292	1512190021292	0
13failure detected on at time 1512190031296	13failure resolved on at time 1512190031297				1512190031296	1512190031297	1
14failure detected on at time 1512190041301	14failure resolved on at time 1512190041301				1512190041301	1512190041301	0
15failure detected on at time 1512190051305	15failure resolved on at time 1512190051306				1512190051305	1512190051306	1
16failure detected on at time 1512190061308	16failure resolved on at time 1512190061308				1512190061308	1512190061308	0
17failure detected on at time 1512190071310	17failure resolved on at time 1512190071322				1512190071310	1512190071322	12
18failure detected on at time 1512190081313	18failure resolved on at time 1512190081314				1512190081313	1512190081314	1
19failure detected on at time 1512190091318	19failure resolved on at time 1512190091319				1512190091318	1512190091319	1
20failure detected on at time 1512190101319	20failure resolved on at time 1512190101319				1512190101319	1512190101319	0
21failure detected on at time 1512190111325	21failure resolved on at time 1512190111325				1512190111325	1512190111325	0
22failure detected on at time 1512190121326	22failure resolved on at time 1512190121327				1512190121326	1512190121327	1
							1.23077

## Sheet: Sheet1 (5)
1failure detected on at time 1512190255692	1failure resolved on at time 1512190255694				1512190255692	1512190255694	2	0.655172
2failure detected on at time 1512190255695	2failure resolved on at time 1512190255698				1512190255695	1512190255698	3
3failure detected on at time 1512190255698	3failure resolved on at time 1512190255699				1512190255698	1512190255699	1
4failure detected on at time 1512190255700	4failure resolved on at time 1512190255701				1512190255700	1512190255701	1
5failure detected on at time 1512190255702	5failure resolved on at time 1512190255703				1512190255702	1512190255703	1
1failure detected on at time 1512190302631	1failure resolved on at time 1512190302631				1512190302631	1512190302631	0
2failure detected on at time 1512190312636	2failure resolved on at time 1512190312636				1512190312636	1512190312636	0
3failure detected on at time 1512190322639	3failure resolved on at time 1512190322640				1512190322639	1512190322640	1
4failure detected on at time 1512190332642	4failure resolved on at time 1512190332643				1512190332642	1512190332643	1
5failure detected on at time 1512190342644	5failure resolved on at time 1512190342644				512190342644	512190342644	0
6failure detected on at time 1512190352649	6failure resolved on at time 1512190352649				512190352649	512190352649	0
7failure detected on at time 1512190362655	7failure resolved on at time 1512190362656				512190362655	512190362656	1
8failure detected on at time 1512190372657	8failure resolved on at time 1512190372658				512190372657	512190372658	1
9failure detected on at time 1512190382659	9failure resolved on at time 1512190382659				512190382659	512190382659	0
10failure detected on at time 1512190392661	10failure resolved on at time 1512190392661				1512190392661	1512190392661	0
11failure detected on at time 1512190402663	11failure resolved on at time 1512190402664				1512190402663	1512190402664	1
12failure detected on at time 1512190412666	12failure resolved on at time 1512190412667				1512190412666	1512190412667	1
13failure detected on at time 1512190422669	13failure resolved on at time 1512190422670				1512190422669	1512190422670	1
14failure detected on at time 1512190432674	14failure resolved on at time 1512190432674				1512190432674	1512190432674	0
15failure detected on at time 1512190442677	15failure resolved on at time 1512190442678				1512190442677	1512190442678	1
16failure detected on at time 1512190452679	16failure resolved on at time 1512190452680				1512190452679	1512190452680	1
17failure detected on at time 1512190462683	17failure resolved on at time 1512190462684				1512190462683	1512190462684	1
18failure detected on at time 1512190472686	18failure resolved on at time 1512190472687				1512190472686	1512190472687	1
19failure detected on at time 1512190482690	19failure resolved on at time 1512190482690				1512190482690	1512190482690	0
20failure detected on at time 1512190492695	20failure resolved on at time 1512190492696				1512190492695	1512190492696	1
21failure detected on at time 1512190502698	21failure resolved on at time 1512190502698				1512190502698	1512190502698	0
22failure detected on at time 1512190512702	22failure resolved on at time 1512190512703				1512190512702	1512190512703	1
23failure detected on at time 1512190522703	23failure resolved on at time 1512190522704				1512190522703	1512190522704	1
24failure detected on at time 1512190532708	24failure resolved on at time 1512190532709				1512190532708	1512190532709	1
25failure detected on at time 1512190542712	25failure resolved on at time 1512190542713				1512190542712	1512190542713	1
26failure detected on at time 1512190552718	26failure resolved on at time 1512190552719				1512190552718	1512190552719	1
27failure detected on at time 1512190562719	27failure resolved on at time 1512190562720				1512190562719	1512190562720	1
28failure detected on at time 1512190572724	28failure resolved on at time 1512190572725				1512190572724	1512190572725	1
29failure detected on at time 1512190582727	29failure resolved on at time 1512190582727				1512190582727	1512190582727	0
							0.794118

## Sheet: Sheet1 (6)
1failure detected on at time 1512190747003	1failure resolved on at time 1512190747006				1512190747003	1512190747006	3	0.619048
2failure detected on at time 1512190747006	2failure resolved on at time 1512190747010				1512190747006	1512190747010	4
3failure detected on at time 1512190747010	3failure resolved on at time 1512190747011				1512190747010	1512190747011	1
4failure detected on at time 1512190747012	4failure resolved on at time 1512190747013				1512190747012	1512190747013	1
5failure detected on at time 1512190747014	5failure resolved on at time 1512190747015				1512190747014	1512190747015	1
6failure detected on at time 1512190747015	6failure resolved on at time 1512190747016				1512190747015	1512190747016	1
1failure detected on at time 1512190800734	1failure resolved on at time 1512190800735				1512190800734	1512190800735	1
2failure detected on at time 1512190810735	2failure resolved on at time 1512190810736				1512190810735	1512190810736	1
3failure detected on at time 1512190820737	3failure resolved on at time 1512190820737				1512190820737	1512190820737	0
4failure detected on at time 1512190830742	4failure resolved on at time 1512190830743				512190830742	512190830743	1
5failure detected on at time 1512190840749	5failure resolved on at time 1512190840749				512190840749	512190840749	0
6failure detected on at time 1512190850754	6failure resolved on at time 1512190850755				512190850754	512190850755	1
7failure detected on at time 1512190860756	7failure resolved on at time 1512190860757				512190860756	512190860757	1
8failure detected on at time 1512190870762	8failure resolved on at time 1512190870762				512190870762	512190870762	0
9failure detected on at time 1512190880768	9failure resolved on at time 1512190880768				512190880768	512190880768	0
10failure detected on at time 1512190890770	10failure resolved on at time 1512190890771				1512190890770	1512190890771	1
11failure detected on at time 1512190900776	11failure resolved on at time 1512190900777				1512190900776	1512190900777	1
12failure detected on at time 1512190910777	12failure resolved on at time 1512190910777				1512190910777	1512190910777	0
13failure detected on at time 1512190920779	13failure resolved on at time 1512190920780				1512190920779	1512190920780	1
14failure detected on at time 1512190930782	14failure resolved on at time 1512190930783				1512190930782	1512190930783	1
15failure detected on at time 1512190940784	15failure resolved on at time 1512190940785				1512190940784	1512190940785	1
16failure detected on at time 1512190950790	16failure resolved on at time 1512190950790				1512190950790	1512190950790	0
17failure detected on at time 1512190960794	17failure resolved on at time 1512190960794				1512190960794	1512190960794	0
18failure detected on at time 1512190970795	18failure resolved on at time 1512190970796				1512190970795	1512190970796	1
19failure detected on at time 1512190980796	19failure resolved on at time 1512190980797				1512190980796	1512190980797	1
20failure detected on at time 1512190990800	20failure resolved on at time 1512190990800				1512190990800	1512190990800	0
21failure detected on at time 1512191000800	21failure resolved on at time 1512191000801				1512191000800	1512191000801	1
							0.888889

## Sheet: Sheet1 (7)
1failure detected on at time 1512191109090	1failure resolved on at time 1512191109093				1512191109090	1512191109093	3	0.904762
2failure detected on at time 1512191109095	2failure resolved on at time 1512191109097				1512191109095	1512191109097	2
3failure detected on at time 1512191109097	3failure resolved on at time 1512191109098				1512191109097	1512191109098	1
4failure detected on at time 1512191109100	4failure resolved on at time 1512191109101				1512191109100	1512191109101	1
5failure detected on at time 1512191109101	5failure resolved on at time 1512191109102				1512191109101	1512191109102	1
6failure detected on at time 1512191109102	6failure resolved on at time 1512191109102				1512191109102	1512191109102	0
7failure detected on at time 1512191109102	7failure resolved on at time 1512191109103				1512191109102	1512191109103	1
1failure detected on at time 1512191152754	1failure resolved on at time 1512191152755				1512191152754	1512191152755	1
2failure detected on at time 1512191162760	2failure resolved on at time 1512191162761				1512191162760	1512191162761	1
3failure detected on at time 1512191172761	3failure resolved on at time 1512191172761				512191172761	512191172761	0
4failure detected on at time 1512191182763	4failure resolved on at time 1512191182764				512191182763	512191182764	1
5failure detected on at time 1512191192768	5failure resolved on at time 1512191192769				512191192768	512191192769	1
6failure detected on at time 1512191202770	6failure resolved on at time 1512191202771				512191202770	512191202771	1
7failure detected on at time 1512191212771	7failure resolved on at time 1512191212772				512191212771	512191212772	1
8failure detected on at time 1512191222777	8failure resolved on at time 1512191222778				512191222777	512191222778	1
9failure detected on at time 1512191232778	9failure resolved on at time 1512191232779				512191232778	512191232779	1
10failure detected on at time 1512191242779	10failure resolved on at time 1512191242780				1512191242779	1512191242780	1
11failure detected on at time 1512191252781	11failure resolved on at time 1512191252782				1512191252781	1512191252782	1
12failure detected on at time 1512191262787	12failure resolved on at time 1512191262787				1512191262787	1512191262787	0
13failure detected on at time 1512191272792	13failure resolved on at time 1512191272793				1512191272792	1512191272793	1
14failure detected on at time 1512191282793	14failure resolved on at time 1512191282794				1512191282793	1512191282794	1
15failure detected on at time 1512191292795	15failure resolved on at time 1512191292796				1512191292795	1512191292796	1
16failure detected on at time 1512191302801	16failure resolved on at time 1512191302802				1512191302801	1512191302802	1
17failure detected on at time 1512191312804	17failure resolved on at time 1512191312805				1512191312804	1512191312805	1
18failure detected on at time 1512191322810	18failure resolved on at time 1512191322811				1512191322810	1512191322811	1
19failure detected on at time 1512191332812	19failure resolved on at time 1512191332813				1512191332812	1512191332813	1
20failure detected on at time 1512191342815	20failure resolved on at time 1512191342816				1512191342815	1512191342816	1
21failure detected on at time 1512191352816	21failure resolved on at time 1512191352817				1512191352816	1512191352817	1
							1

## Sheet: Sheet1 (8)
1failure detected on at time 1512191456965	1failure resolved on at time 1512191456968				1512191456965	1512191456968	3	0.6
2failure detected on at time 1512191456968	2failure resolved on at time 1512191456971				1512191456968	1512191456971	3
3failure detected on at time 1512191456972	3failure resolved on at time 1512191456972				1512191456972	1512191456972	0
4failure detected on at time 1512191456973	4failure resolved on at time 1512191456973				1512191456973	1512191456973	0
5failure detected on at time 1512191456973	5failure resolved on at time 1512191456974				1512191456973	1512191456974	1
6failure detected on at time 1512191456974	6failure resolved on at time 1512191456974				1512191456974	1512191456974	0
7failure detected on at time 1512191456974	7failure resolved on at time 1512191456975				1512191456974	1512191456975	1
8failure detected on at time 1512191456975	8failure resolved on at time 1512191456976				1512191456975	1512191456976	1
1failure detected on at time 1512191501195	1failure resolved on at time 1512191501196				1512191501195	1512191501196	1
2failure detected on at time 1512191511199	2failure resolved on at time 1512191511200				512191511199	512191511200	1
3failure detected on at time 1512191521205	3failure resolved on at time 1512191521206				512191521205	512191521206	1
4failure detected on at time 1512191531210	4failure resolved on at time 1512191531211				512191531210	512191531211	1
5failure detected on at time 1512191541215	5failure resolved on at time 1512191541215				512191541215	512191541215	0
6failure detected on at time 1512191551220	6failure resolved on at time 1512191551221				512191551220	512191551221	1
7failure detected on at time 1512191561225	7failure resolved on at time 1512191561226				512191561225	512191561226	1
8failure detected on at time 1512191571229	8failure resolved on at time 1512191571230				512191571229	512191571230	1
9failure detected on at time 1512191581233	9failure resolved on at time 1512191581233				512191581233	512191581233	0
10failure detected on at time 1512191591234	10failure resolved on at time 1512191591234				1512191591234	1512191591234	0
11failure detected on at time 1512191601237	11failure resolved on at time 1512191601238				1512191601237	1512191601238	1
12failure detected on at time 1512191611239	12failure resolved on at time 1512191611239				1512191611239	1512191611239	0
13failure detected on at time 1512191621242	13failure resolved on at time 1512191621243				1512191621242	1512191621243	1
14failure detected on at time 1512191631245	14failure resolved on at time 1512191631245				1512191631245	1512191631245	0
15failure detected on at time 1512191641251	15failure resolved on at time 1512191641251				1512191641251	1512191641251	0
16failure detected on at time 1512191651253	16failure resolved on at time 1512191651254				1512191651253	1512191651254	1
17failure detected on at time 1512191661256	17failure resolved on at time 1512191661256				1512191661256	1512191661256	0
18failure detected on at time 1512191671259	18failure resolved on at time 1512191671259				1512191671259	1512191671259	0
19failure detected on at time 1512191681263	19failure resolved on at time 1512191681264				1512191681263	1512191681264	1
20failure detected on at time 1512191691265	20failure resolved on at time 1512191691266				1512191691265	1512191691266	1
							0.75

## Sheet: Sheet1 (9)
1failure detected on at time 1512191776668	1failure resolved on at time 1512191776671				1512191776668	1512191776671	3	0.9
2failure detected on at time 1512191776671	2failure resolved on at time 1512191776674				1512191776671	1512191776674	3
3failure detected on at time 1512191776674	3failure resolved on at time 1512191776675				1512191776674	1512191776675	1
4failure detected on at time 1512191776676	4failure resolved on at time 1512191776676				1512191776676	1512191776676	0
5failure detected on at time 1512191776676	5failure resolved on at time 1512191776677				1512191776676	1512191776677	1
6failure detected on at time 1512191776677	6failure resolved on at time 1512191776678				1512191776677	1512191776678	1
7failure detected on at time 1512191776678	7failure resolved on at time 1512191776679				1512191776678	1512191776679	1
8failure detected on at time 1512191776679	8failure resolved on at time 1512191776679				1512191776679	1512191776679	0
9failure detected on at time 1512191776679	9failure resolved on at time 1512191776680				1512191776679	1512191776680	1
1failure detected on at time 1512191822166	1failure resolved on at time 1512191822167				512191822166	512191822167	1
2failure detected on at time 1512191832168	2failure resolved on at time 1512191832169				512191832168	512191832169	1
3failure detected on at time 1512191842170	3failure resolved on at time 1512191842171				512191842170	512191842171	1
4failure detected on at time 1512191852172	4failure resolved on at time 1512191852173				512191852172	512191852173	1
5failure detected on at time 1512191862177	5failure resolved on at time 1512191862177				512191862177	512191862177	0
6failure detected on at time 1512191872181	6failure resolved on at time 1512191872182				512191872181	512191872182	1
7failure detected on at time 1512191882186	7failure resolved on at time 1512191882187				512191882186	512191882187	1
8failure detected on at time 1512191892190	8failure resolved on at time 1512191892191				512191892190	512191892191	1
9failure detected on at time 1512191902196	9failure resolved on at time 1512191902197				512191902196	512191902197	1
10failure detected on at time 1512191912198	10failure resolved on at time 1512191912199				1512191912198	1512191912199	1
11failure detected on at time 1512191922203	11failure resolved on at time 1512191922204				1512191922203	1512191922204	1
12failure detected on at time 1512191932206	12failure resolved on at time 1512191932207				1512191932206	1512191932207	1
13failure detected on at time 1512191942208	13failure resolved on at time 1512191942208				1512191942208	1512191942208	0
14failure detected on at time 1512191952213	14failure resolved on at time 1512191952214				1512191952213	1512191952214	1
15failure detected on at time 1512191962216	15failure resolved on at time 1512191962217				1512191962216	1512191962217	1
16failure detected on at time 1512191972218	16failure resolved on at time 1512191972219				1512191972218	1512191972219	1
17failure detected on at time 1512191982222	17failure resolved on at time 1512191982223				1512191982222	1512191982223	1
18failure detected on at time 1512191992228	18failure resolved on at time 1512191992229				1512191992228	1512191992229	1
19failure detected on at time 1512192002234	19failure resolved on at time 1512192002235				1512192002234	1512192002235	1
20failure detected on at time 1512192012235	20failure resolved on at time 1512192012236				1512192012235	1512192012236	1
							1

## Sheet: Sheet1 (10)
1failure detected on at time 1512192140571	1failure resolved on at time 1512192140574				1512192140571	1512192140574	3	0.772727
2failure detected on at time 1512192140575	2failure resolved on at time 1512192140579				1512192140575	1512192140579	4
3failure detected on at time 1512192140581	3failure resolved on at time 1512192140582				1512192140581	1512192140582	1
4failure detected on at time 1512192140582	4failure resolved on at time 1512192140583				1512192140582	1512192140583	1
5failure detected on at time 1512192140583	5failure resolved on at time 1512192140584				1512192140583	1512192140584	1
6failure detected on at time 1512192140584	6failure resolved on at time 1512192140584				1512192140584	1512192140584	0
7failure detected on at time 1512192140584	7failure resolved on at time 1512192140585				1512192140584	1512192140585	1
8failure detected on at time 1512192140585	8failure resolved on at time 1512192140586				1512192140585	1512192140586	1
9failure detected on at time 1512192140586	9failure resolved on at time 1512192140587				1512192140586	1512192140587	1
10failure detected on at time 1512192140587	10failure resolved on at time 1512192140588				1512192140587	1512192140588	1
1failure detected on at time 1512192185155	1failure resolved on at time 1512192185156				512192185155	512192185156	1
2failure detected on at time 1512192195159	2failure resolved on at time 1512192195160				512192195159	512192195160	1
3failure detected on at time 1512192205165	3failure resolved on at time 1512192205166				512192205165	512192205166	1
4failure detected on at time 1512192215170	4failure resolved on at time 1512192215171				512192215170	512192215171	1
5failure detected on at time 1512192225175	5failure resolved on at time 1512192225176				512192225175	512192225176	1
6failure detected on at time 1512192235176	6failure resolved on at time 1512192235177				512192235176	512192235177	1
7failure detected on at time 1512192245182	7failure resolved on at time 1512192245183				512192245182	512192245183	1
8failure detected on at time 1512192255187	8failure resolved on at time 1512192255187				512192255187	512192255187	0
9failure detected on at time 1512192265188	9failure resolved on at time 1512192265188				512192265188	512192265188	0
10failure detected on at time 1512192275189	10failure resolved on at time 1512192275190				1512192275189	1512192275190	1
11failure detected on at time 1512192285190	11failure resolved on at time 1512192285191				1512192285190	1512192285191	1
12failure detected on at time 1512192295191	12failure resolved on at time 1512192295192				1512192295191	1512192295192	1
13failure detected on at time 1512192305192	13failure resolved on at time 1512192305193				1512192305192	1512192305193	1
14failure detected on at time 1512192315197	14failure resolved on at time 1512192315198				1512192315197	1512192315198	1
15failure detected on at time 1512192325199	15failure resolved on at time 1512192325199				1512192325199	1512192325199	0
16failure detected on at time 1512192335201	16failure resolved on at time 1512192335202				1512192335201	1512192335202	1
17failure detected on at time 1512192345207	17failure resolved on at time 1512192345208				1512192345207	1512192345208	1
18failure detected on at time 1512192355208	18failure resolved on at time 1512192355208				1512192355208	1512192355208	0
19failure detected on at time 1512192365209	19failure resolved on at time 1512192365209				1512192365209	1512192365209	0
20failure detected on at time 1512192375214	20failure resolved on at time 1512192375215				1512192375214	1512192375215	1
21failure detected on at time 1512192385217	21failure resolved on at time 1512192385218				1512192385217	1512192385218	1
22failure detected on at time 1512192395220	22failure resolved on at time 1512192395221				1512192395220	1512192395221	1
							0.96875

[truncated: 1 more sheets: Sheet11]
