# Supplementary material for: Cost-aware orchestration of applications over heterogeneous clouds
Source: PLoS One. 2020 Feb 18;15(2):e0228086. doi: 10.1371/journal.pone.0228086 (PMC7028274; doi:10.1371/journal.pone.0228086)
Supplement: S2 File — This zip file contains the implementation of the proposed system and its related files. (ZIP) [file pone.0228086.s002.zip]

Archive with 1,505 entries (1,313 files):
- Code Backup/
- Code Backup/oCamp bkup/
- Code Backup/oCamp bkup/.classpath
- Code Backup/oCamp bkup/.DS_Store
- Code Backup/oCamp bkup/.idea/
- Code Backup/oCamp bkup/.idea/.name
- Code Backup/oCamp bkup/.idea/compiler.xml
- Code Backup/oCamp bkup/.idea/libraries/
- Code Backup/oCamp bkup/.idea/libraries/Maven__aopalliance_aopalliance_1_0.xml
- Code Backup/oCamp bkup/.idea/libraries/Maven__asm_asm_3_3_1.xml
- Code Backup/oCamp bkup/.idea/libraries/Maven__ch_qos_logback_logback_classic_1_0_7.xml
- Code Backup/oCamp bkup/.idea/libraries/Maven__ch_qos_logback_logback_core_1_0_7.xml
- Code Backup/oCamp bkup/.idea/libraries/Maven__commons_beanutils_commons_beanutils_1_9_1.xml
- Code Backup/oCamp bkup/.idea/libraries/Maven__commons_codec_commons_codec_1_9.xml
- Code Backup/oCamp bkup/.idea/libraries/Maven__commons_collections_commons_collections_3_2_1.xml
- Code Backup/oCamp bkup/.idea/libraries/Maven__commons_io_commons_io_2_4.xml
- Code Backup/oCamp bkup/.idea/libraries/Maven__commons_lang_commons_lang_2_4.xml
- Code Backup/oCamp bkup/.idea/libraries/Maven__commons_logging_commons_logging_1_2.xml
- Code Backup/oCamp bkup/.idea/libraries/Maven__com_fasterxml_jackson_core_jackson_annotations_2_4_5.xml
- Code Backup/oCamp bkup/.idea/libraries/Maven__com_fasterxml_jackson_core_jackson_core_2_4_5.xml
- Code Backup/oCamp bkup/.idea/libraries/Maven__com_fasterxml_jackson_core_jackson_databind_2_4_5.xml
- Code Backup/oCamp bkup/.idea/libraries/Maven__com_fasterxml_jackson_dataformat_jackson_dataformat_xml_2_4_5.xml
- Code Backup/oCamp bkup/.idea/libraries/Maven__com_fasterxml_jackson_dataformat_jackson_dataformat_yaml_2_4_5.xml
- Code Backup/oCamp bkup/.idea/libraries/Maven__com_fasterxml_jackson_datatype_jackson_datatype_joda_2_4_5.xml
- Code Backup/oCamp bkup/.idea/libraries/Maven__com_fasterxml_jackson_jaxrs_jackson_jaxrs_base_2_4_5.xml
- Code Backup/oCamp bkup/.idea/libraries/Maven__com_fasterxml_jackson_jaxrs_jackson_jaxrs_json_provider_2_4_5.xml
- Code Backup/oCamp bkup/.idea/libraries/Maven__com_fasterxml_jackson_module_jackson_module_jaxb_annotations_2_4_5.xml
- Code Backup/oCamp bkup/.idea/libraries/Maven__com_googlecode_concurrentlinkedhashmap_concurrentlinkedhashmap_lru_1_0_jdk5.xml
- Code Backup/oCamp bkup/.idea/libraries/Maven__com_google_code_findbugs_jsr305_2_0_1.xml
- Code Backup/oCamp bkup/.idea/libraries/Maven__com_google_code_gson_gson_2_3.xml
- Code Backup/oCamp bkup/.idea/libraries/Maven__com_google_guava_guava_17_0.xml
- Code Backup/oCamp bkup/.idea/libraries/Maven__com_google_http_client_google_http_client_1_18_0_rc.xml
- Code Backup/oCamp bkup/.idea/libraries/Maven__com_google_inject_extensions_guice_assistedinject_3_0.xml
- Code Backup/oCamp bkup/.idea/libraries/Maven__com_google_inject_extensions_guice_multibindings_3_0.xml
- Code Backup/oCamp bkup/.idea/libraries/Maven__com_google_inject_guice_3_0.xml
- Code Backup/oCamp bkup/.idea/libraries/Maven__com_jamesmurty_utils_java_xmlbuilder_1_1.xml
- Code Backup/oCamp bkup/.idea/libraries/Maven__com_jayway_jsonpath_json_path_2_0_0.xml
- Code Backup/oCamp bkup/.idea/libraries/Maven__com_jcraft_jsch_agentproxy_connector_factory_0_0_8.xml
- Code Backup/oCamp bkup/.idea/libraries/Maven__com_jcraft_jsch_agentproxy_core_0_0_8.xml
- Code Backup/oCamp bkup/.idea/libraries/Maven__com_jcraft_jsch_agentproxy_pageant_0_0_8.xml
- Code Backup/oCamp bkup/.idea/libraries/Maven__com_jcraft_jsch_agentproxy_sshagent_0_0_8.xml
- Code Backup/oCamp bkup/.idea/libraries/Maven__com_jcraft_jsch_agentproxy_sshj_0_0_8.xml
- Code Backup/oCamp bkup/.idea/libraries/Maven__com_jcraft_jsch_agentproxy_usocket_jna_0_0_8.xml
- Code Backup/oCamp bkup/.idea/libraries/Maven__com_jcraft_jsch_agentproxy_usocket_nc_0_0_8.xml
- Code Backup/oCamp bkup/.idea/libraries/Maven__com_maxmind_db_maxmind_db_0_3_4.xml
- Code Backup/oCamp bkup/.idea/libraries/Maven__com_maxmind_geoip2_geoip2_0_8_1.xml
- Code Backup/oCamp bkup/.idea/libraries/Maven__com_squareup_okhttp_okhttp_2_2_0.xml
- Code Backup/oCamp bkup/.idea/libraries/Maven__com_squareup_okio_okio_1_2_0.xml
- Code Backup/oCamp bkup/.idea/libraries/Maven__com_sun_xml_bind_jaxb_core_2_2_11.xml
- Code Backup/oCamp bkup/.idea/libraries/Maven__com_sun_xml_bind_jaxb_impl_2_2_11.xml
- Code Backup/oCamp bkup/.idea/libraries/Maven__com_thoughtworks_xstream_xstream_1_4_7.xml
- Code Backup/oCamp bkup/.idea/libraries/Maven__dom4j_dom4j_1_6_1.xml
- Code Backup/oCamp bkup/.idea/libraries/Maven__io_cloudsoft_windows_winrm4j_0_3_5.xml
- Code Backup/oCamp bkup/.idea/libraries/Maven__io_cloudsoft_windows_winrm4j_client_0_3_5.xml
- Code Backup/oCamp bkup/.idea/libraries/Maven__io_swagger_swagger_annotations_1_5_3.xml
- Code Backup/oCamp bkup/.idea/libraries/Maven__io_swagger_swagger_core_1_5_3.xml
- Code Backup/oCamp bkup/.idea/libraries/Maven__io_swagger_swagger_jaxrs_1_5_3.xml
- Code Backup/oCamp bkup/.idea/libraries/Maven__io_swagger_swagger_models_1_5_3.xml
- Code Backup/oCamp bkup/.idea/libraries/Maven__javax_activation_activation_1_1.xml
- Code Backup/oCamp bkup/.idea/libraries/Maven__javax_annotation_javax_annotation_api_1_2.xml
- Code Backup/oCamp bkup/.idea/libraries/Maven__javax_annotation_jsr250_api_1_0.xml
- Code Backup/oCamp bkup/.idea/libraries/Maven__javax_inject_javax_inject_1.xml
- Code Backup/oCamp bkup/.idea/libraries/Maven__javax_servlet_javax_servlet_api_3_1_0.xml
- Code Backup/oCamp bkup/.idea/libraries/Maven__javax_validation_validation_api_1_1_0_Final.xml
- Code Backup/oCamp bkup/.idea/libraries/Maven__javax_ws_rs_javax_ws_rs_api_2_0_1.xml
- Code Backup/oCamp bkup/.idea/libraries/Maven__joda_time_joda_time_2_2.xml
- Code Backup/oCamp bkup/.idea/libraries/Maven__net_iharder_base64_2_3_8.xml
- Code Backup/oCamp bkup/.idea/libraries/Maven__net_java_dev_jna_jna_4_0_0.xml
- Code Backup/oCamp bkup/.idea/libraries/Maven__net_java_dev_jna_jna_platform_4_0_0.xml
- Code Backup/oCamp bkup/.idea/libraries/Maven__net_jcip_jcip_annotations_1_0.xml
- Code Backup/oCamp bkup/.idea/libraries/Maven__net_minidev_asm_1_0_2.xml
- Code Backup/oCamp bkup/.idea/libraries/Maven__net_minidev_json_smart_2_1_1.xml
- Code Backup/oCamp bkup/.idea/libraries/Maven__net_schmizz_sshj_0_8_1.xml
- Code Backup/oCamp bkup/.idea/libraries/Maven__org_99soft_guice_rocoto_6_2.xml
- Code Backup/oCamp bkup/.idea/libraries/Maven__org_apache_brooklyn_brooklyn_api_0_9_0.xml
- Code Backup/oCamp bkup/.idea/libraries/Maven__org_apache_brooklyn_brooklyn_camp_0_9_0.xml
- Code Backup/oCamp bkup/.idea/libraries/Maven__org_apache_brooklyn_brooklyn_core_0_9_0.xml
- Code Backup/oCamp bkup/.idea/libraries/Maven__org_apache_brooklyn_brooklyn_jmxmp_agent_0_9_0.xml
- Code Backup/oCamp bkup/.idea/libraries/Maven__org_apache_brooklyn_brooklyn_jmxrmi_agent_0_9_0.xml
- Code Backup/oCamp bkup/.idea/libraries/Maven__org_apache_brooklyn_brooklyn_jsgui_war_0_9_0.xml
- Code Backup/oCamp bkup/.idea/libraries/Maven__org_apache_brooklyn_brooklyn_launcher_0_9_0.xml
- Code Backup/oCamp bkup/.idea/libraries/Maven__org_apache_brooklyn_brooklyn_launcher_common_0_9_0.xml
- Code Backup/oCamp bkup/.idea/libraries/Maven__org_apache_brooklyn_brooklyn_locations_jclouds_0_9_0.xml
- Code Backup/oCamp bkup/.idea/libraries/Maven__org_apache_brooklyn_brooklyn_logback_includes_0_9_0.xml
- Code Backup/oCamp bkup/.idea/libraries/Maven__org_apache_brooklyn_brooklyn_policy_0_9_0.xml
- Code Backup/oCamp bkup/.idea/libraries/Maven__org_apache_brooklyn_brooklyn_rest_api_0_9_0.xml
- Code Backup/oCamp bkup/.idea/libraries/Maven__org_apache_brooklyn_brooklyn_rest_client_0_9_0.xml
- Code Backup/oCamp bkup/.idea/libraries/Maven__org_apache_brooklyn_brooklyn_rest_resources_0_9_0.xml
- Code Backup/oCamp bkup/.idea/libraries/Maven__org_apache_brooklyn_brooklyn_rest_server_0_9_0.xml
- Code Backup/oCamp bkup/.idea/libraries/Maven__org_apache_brooklyn_brooklyn_rt_felix_0_9_0.xml
- Code Backup/oCamp bkup/.idea/libraries/Maven__org_apache_brooklyn_brooklyn_software_base_0_9_0.xml
- Code Backup/oCamp bkup/.idea/libraries/Maven__org_apache_brooklyn_brooklyn_software_cm_ansible_0_9_0.xml
- Code Backup/oCamp bkup/.idea/libraries/Maven__org_apache_brooklyn_brooklyn_software_cm_salt_0_9_0.xml
- Code Backup/oCamp bkup/.idea/libraries/Maven__org_apache_brooklyn_brooklyn_software_database_0_9_0.xml
- Code Backup/oCamp bkup/.idea/libraries/Maven__org_apache_brooklyn_brooklyn_software_messaging_0_9_0.xml
- Code Backup/oCamp bkup/.idea/libraries/Maven__org_apache_brooklyn_brooklyn_software_monitoring_0_9_0.xml
- Code Backup/oCamp bkup/.idea/libraries/Maven__org_apache_brooklyn_brooklyn_software_network_0_9_0.xml
- Code Backup/oCamp bkup/.idea/libraries/Maven__org_apache_brooklyn_brooklyn_software_nosql_0_9_0.xml
- Code Backup/oCamp bkup/.idea/libraries/Maven__org_apache_brooklyn_brooklyn_software_osgi_0_9_0.xml
- Code Backup/oCamp bkup/.idea/libraries/Maven__org_apache_brooklyn_brooklyn_software_webapp_0_9_0.xml
- Code Backup/oCamp bkup/.idea/libraries/Maven__org_apache_brooklyn_brooklyn_software_winrm_0_9_0.xml
- Code Backup/oCamp bkup/.idea/libraries/Maven__org_apache_brooklyn_brooklyn_utils_common_0_9_0.xml
- Code Backup/oCamp bkup/.idea/libraries/Maven__org_apache_brooklyn_brooklyn_utils_groovy_0_9_0.xml
- Code Backup/oCamp bkup/.idea/libraries/Maven__org_apache_brooklyn_brooklyn_utils_rest_swagger_0_9_0.xml
- Code Backup/oCamp bkup/.idea/libraries/Maven__org_apache_brooklyn_camp_camp_base_0_9_0.xml
- Code Backup/oCamp bkup/.idea/libraries/Maven__org_apache_brooklyn_camp_camp_server_0_9_0.xml
- Code Backup/oCamp bkup/.idea/libraries/Maven__org_apache_commons_commons_compress_1_4.xml
- Code Backup/oCamp bkup/.idea/libraries/Maven__org_apache_commons_commons_lang3_3_3_2.xml
- Code Backup/oCamp bkup/.idea/libraries/Maven__org_apache_cxf_cxf_core_3_1_4.xml
- Code Backup/oCamp bkup/.idea/libraries/Maven__org_apache_cxf_cxf_rt_bindings_soap_3_1_4.xml
- Code Backup/oCamp bkup/.idea/libraries/Maven__org_apache_cxf_cxf_rt_bindings_xml_3_1_4.xml
- Code Backup/oCamp bkup/.idea/libraries/Maven__org_apache_cxf_cxf_rt_databinding_jaxb_3_1_4.xml
- Code Backup/oCamp bkup/.idea/libraries/Maven__org_apache_cxf_cxf_rt_frontend_jaxrs_3_1_4.xml
- Code Backup/oCamp bkup/.idea/libraries/Maven__org_apache_cxf_cxf_rt_frontend_jaxws_3_1_4.xml
- Code Backup/oCamp bkup/.idea/libraries/Maven__org_apache_cxf_cxf_rt_frontend_simple_3_1_4.xml
- Code Backup/oCamp bkup/.idea/libraries/Maven__org_apache_cxf_cxf_rt_transports_http_3_1_4.xml
- Code Backup/oCamp bkup/.idea/libraries/Maven__org_apache_cxf_cxf_rt_transports_http_hc_3_1_4.xml
- Code Backup/oCamp bkup/.idea/libraries/Maven__org_apache_cxf_cxf_rt_wsdl_3_1_4.xml
- Code Backup/oCamp bkup/.idea/libraries/Maven__org_apache_cxf_cxf_rt_ws_addr_3_1_4.xml
- Code Backup/oCamp bkup/.idea/libraries/Maven__org_apache_cxf_cxf_rt_ws_policy_3_1_4.xml
- Code Backup/oCamp bkup/.idea/libraries/Maven__org_apache_felix_org_apache_felix_framework_4_4_0.xml
- Code Backup/oCamp bkup/.idea/libraries/Maven__org_apache_httpcomponents_httpasyncclient_4_1.xml
- Code Backup/oCamp bkup/.idea/libraries/Maven__org_apache_httpcomponents_httpclient_4_4_1.xml
- Code Backup/oCamp bkup/.idea/libraries/Maven__org_apache_httpcomponents_httpcore_4_4_1.xml
- Code Backup/oCamp bkup/.idea/libraries/Maven__org_apache_httpcomponents_httpcore_nio_4_4_1.xml
- Code Backup/oCamp bkup/.idea/libraries/Maven__org_apache_jclouds_api_atmos_1_9_2.xml
- Code Backup/oCamp bkup/.idea/libraries/Maven__org_apache_jclouds_api_byon_1_9_2.xml
- Code Backup/oCamp bkup/.idea/libraries/Maven__org_apache_jclouds_api_cloudstack_1_9_2.xml
- Code Backup/oCamp bkup/.idea/libraries/Maven__org_apache_jclouds_api_ec2_1_9_2.xml
- Code Backup/oCamp bkup/.idea/libraries/Maven__org_apache_jclouds_api_elasticstack_1_9_2.xml
- Code Backup/oCamp bkup/.idea/libraries/Maven__org_apache_jclouds_api_openstack_keystone_1_9_2.xml
- Code Backup/oCamp bkup/.idea/libraries/Maven__org_apache_jclouds_api_openstack_nova_1_9_2.xml
- Code Backup/oCamp bkup/.idea/libraries/Maven__org_apache_jclouds_api_openstack_nova_ec2_1_9_2.xml
- Code Backup/oCamp bkup/.idea/libraries/Maven__org_apache_jclouds_api_openstack_swift_1_9_2.xml
- Code Backup/oCamp bkup/.idea/libraries/Maven__org_apache_jclouds_api_rackspace_cloudfiles_1_9_2.xml
- Code Backup/oCamp bkup/.idea/libraries/Maven__org_apache_jclouds_api_rackspace_cloudidentity_1_9_2.xml
- Code Backup/oCamp bkup/.idea/libraries/Maven__org_apache_jclouds_api_s3_1_9_2.xml
- Code Backup/oCamp bkup/.idea/libraries/Maven__org_apache_jclouds_api_sts_1_9_2.xml
- Code Backup/oCamp bkup/.idea/libraries/Maven__org_apache_jclouds_api_swift_1_9_2.xml
- Code Backup/oCamp bkup/.idea/libraries/Maven__org_apache_jclouds_common_openstack_common_1_9_2.xml
- Code Backup/oCamp bkup/.idea/libraries/Maven__org_apache_jclouds_driver_jclouds_bouncycastle_1_9_2.xml
- Code Backup/oCamp bkup/.idea/libraries/Maven__org_apache_jclouds_driver_jclouds_okhttp_1_9_2.xml
- Code Backup/oCamp bkup/.idea/libraries/Maven__org_apache_jclouds_driver_jclouds_slf4j_1_9_2.xml
- Code Backup/oCamp bkup/.idea/libraries/Maven__org_apache_jclouds_driver_jclouds_sshj_1_9_2.xml
- Code Backup/oCamp bkup/.idea/libraries/Maven__org_apache_jclouds_jclouds_allblobstore_1_9_2.xml
- Code Backup/oCamp bkup/.idea/libraries/Maven__org_apache_jclouds_jclouds_allcompute_1_9_2.xml
- Code Backup/oCamp bkup/.idea/libraries/Maven__org_apache_jclouds_jclouds_blobstore_1_9_2.xml
- Code Backup/oCamp bkup/.idea/libraries/Maven__org_apache_jclouds_jclouds_compute_1_9_2.xml
- Code Backup/oCamp bkup/.idea/libraries/Maven__org_apache_jclouds_jclouds_core_1_9_2.xml
- Code Backup/oCamp bkup/.idea/libraries/Maven__org_apache_jclouds_jclouds_scriptbuilder_1_9_2.xml
- Code Backup/oCamp bkup/.idea/libraries/Maven__org_apache_jclouds_labs_abiquo_1_9_2.xml
- Code Backup/oCamp bkup/.idea/libraries/Maven__org_apache_jclouds_labs_docker_1_9_2.xml
- Code Backup/oCamp bkup/.idea/libraries/Maven__org_apache_jclouds_labs_googlecloud_1_9_2.xml
- Code Backup/oCamp bkup/.idea/libraries/Maven__org_apache_jclouds_labs_google_compute_engine_1_9_2.xml
- Code Backup/oCamp bkup/.idea/libraries/Maven__org_apache_jclouds_labs_oauth_1_9_2.xml
- Code Backup/oCamp bkup/.idea/libraries/Maven__org_apache_jclouds_provider_aws_ec2_1_9_2.xml
- Code Backup/oCamp bkup/.idea/libraries/Maven__org_apache_jclouds_provider_aws_s3_1_9_2.xml
- Code Backup/oCamp bkup/.idea/libraries/Maven__org_apache_jclouds_provider_azureblob_1_9_2.xml
- Code Backup/oCamp bkup/.idea/libraries/Maven__org_apache_jclouds_provider_elastichosts_lon_b_1_9_2.xml
- Code Backup/oCamp bkup/.idea/libraries/Maven__org_apache_jclouds_provider_elastichosts_lon_p_1_9_2.xml
- Code Backup/oCamp bkup/.idea/libraries/Maven__org_apache_jclouds_provider_elastichosts_sat_p_1_9_2.xml
- Code Backup/oCamp bkup/.idea/libraries/Maven__org_apache_jclouds_provider_go2cloud_jhb1_1_9_2.xml
- Code Backup/oCamp bkup/.idea/libraries/Maven__org_apache_jclouds_provider_gogrid_1_9_2.xml
- Code Backup/oCamp bkup/.idea/libraries/Maven__org_apache_jclouds_provider_hpcloud_compute_1_9_2.xml
- Code Backup/oCamp bkup/.idea/libraries/Maven__org_apache_jclouds_provider_hpcloud_objectstorage_1_9_2.xml
- Code Backup/oCamp bkup/.idea/libraries/Maven__org_apache_jclouds_provider_openhosting_east1_1_9_2.xml
- Code Backup/oCamp bkup/.idea/libraries/Maven__org_apache_jclouds_provider_rackspace_cloudfiles_uk_1_9_2.xml
- Code Backup/oCamp bkup/.idea/libraries/Maven__org_apache_jclouds_provider_rackspace_cloudfiles_us_1_9_2.xml
- Code Backup/oCamp bkup/.idea/libraries/Maven__org_apache_jclouds_provider_rackspace_cloudservers_uk_1_9_2.xml
- Code Backup/oCamp bkup/.idea/libraries/Maven__org_apache_jclouds_provider_rackspace_cloudservers_us_1_9_2.xml
- Code Backup/oCamp bkup/.idea/libraries/Maven__org_apache_jclouds_provider_serverlove_z1_man_1_9_2.xml
- Code Backup/oCamp bkup/.idea/libraries/Maven__org_apache_jclouds_provider_skalicloud_sdg_my_1_9_2.xml
- Code Backup/oCamp bkup/.idea/libraries/Maven__org_apache_jclouds_provider_softlayer_1_9_2.xml
- Code Backup/oCamp bkup/.idea/libraries/Maven__org_apache_neethi_neethi_3_0_3.xml
- Code Backup/oCamp bkup/.idea/libraries/Maven__org_apache_ws_xmlschema_xmlschema_core_2_2_1.xml
- Code Backup/oCamp bkup/.idea/libraries/Maven__org_bouncycastle_bcpkix_jdk15on_1_49.xml
- Code Backup/oCamp bkup/.idea/libraries/Maven__org_bouncycastle_bcprov_ext_jdk15on_1_49.xml
- Code Backup/oCamp bkup/.idea/libraries/Maven__org_codehaus_groovy_groovy_all_2_3_7.xml
- Code Backup/oCamp bkup/.idea/libraries/Maven__org_codehaus_woodstox_stax2_api_3_1_4.xml
- Code Backup/oCamp bkup/.idea/libraries/Maven__org_codehaus_woodstox_woodstox_core_asl_4_4_1.xml
- Code Backup/oCamp bkup/.idea/libraries/Maven__org_eclipse_emf_ecore_2_2_3.xml
- Code Backup/oCamp bkup/.idea/libraries/Maven__org_eclipse_emf_org_eclipse_emf_common_2_16_0.xml
- Code Backup/oCamp bkup/.idea/libraries/Maven__org_eclipse_emf_org_eclipse_emf_ecore_2_19_0.xml
- Code Backup/oCamp bkup/.idea/libraries/Maven__org_eclipse_jetty_jetty_continuation_9_2_14_v20151106.xml
- Code Backup/oCamp bkup/.idea/libraries/Maven__org_eclipse_jetty_jetty_http_9_3_12_v20160915.xml
- Code Backup/oCamp bkup/.idea/libraries/Maven__org_eclipse_jetty_jetty_io_9_3_12_v20160915.xml
- Code Backup/oCamp bkup/.idea/libraries/Maven__org_eclipse_jetty_jetty_security_9_3_12_v20160915.xml
- Code Backup/oCamp bkup/.idea/libraries/Maven__org_eclipse_jetty_jetty_server_9_3_12_v20160915.xml
- Code Backup/oCamp bkup/.idea/libraries/Maven__org_eclipse_jetty_jetty_servlet_9_3_12_v20160915.xml
- Code Backup/oCamp bkup/.idea/libraries/Maven__org_eclipse_jetty_jetty_util_9_3_12_v20160915.xml
- Code Backup/oCamp bkup/.idea/libraries/Maven__org_eclipse_jetty_jetty_webapp_9_2_13_v20150730.xml
- Code Backup/oCamp bkup/.idea/libraries/Maven__org_eclipse_jetty_jetty_xml_9_2_13_v20150730.xml
- Code Backup/oCamp bkup/.idea/libraries/Maven__org_eclipse_jetty_toolchain_jetty_schemas_3_1_M0.xml
- Code Backup/oCamp bkup/.idea/libraries/Maven__org_eclipse_persistence_org_eclipse_persistence_asm_2_6_0.xml
- Code Backup/oCamp bkup/.idea/libraries/Maven__org_eclipse_persistence_org_eclipse_persistence_core_2_6_0.xml
- Code Backup/oCamp bkup/.idea/libraries/Maven__org_eclipse_persistence_org_eclipse_persistence_moxy_2_6_0.xml
- Code Backup/oCamp bkup/.idea/libraries/Maven__org_freemarker_freemarker_2_3_22.xml
- Code Backup/oCamp bkup/.idea/libraries/Maven__org_glassfish_external_opendmk_jmxremote_optional_jar_1_0_b01_ea.xml
- Code Backup/oCamp bkup/.idea/libraries/Maven__org_glassfish_hk2_external_aopalliance_repackaged_2_5_0_b05.xml
- Code Backup/oCamp bkup/.idea/libraries/Maven__org_glassfish_hk2_external_javax_inject_2_5_0_b05.xml
- Code Backup/oCamp bkup/.idea/libraries/Maven__org_glassfish_hk2_hk2_api_2_5_0_b05.xml
- Code Backup/oCamp bkup/.idea/libraries/Maven__org_glassfish_hk2_hk2_locator_2_5_0_b05.xml
- Code Backup/oCamp bkup/.idea/libraries/Maven__org_glassfish_hk2_hk2_utils_2_5_0_b05.xml
- Code Backup/oCamp bkup/.idea/libraries/Maven__org_glassfish_hk2_osgi_resource_locator_1_0_1.xml
- Code Backup/oCamp bkup/.idea/libraries/Maven__org_glassfish_javax_json_1_0_4.xml
- Code Backup/oCamp bkup/.idea/libraries/Maven__org_glassfish_jersey_bundles_repackaged_jersey_guava_2_23_2.xml
- Code Backup/oCamp bkup/.idea/libraries/Maven__org_glassfish_jersey_containers_jersey_container_jetty_http_2_23_2.xml
- Code Backup/oCamp bkup/.idea/libraries/Maven__org_glassfish_jersey_containers_jersey_container_servlet_core_2_23_2.xml
- Code Backup/oCamp bkup/.idea/libraries/Maven__org_glassfish_jersey_core_jersey_client_2_23_2.xml
- Code Backup/oCamp bkup/.idea/libraries/Maven__org_glassfish_jersey_core_jersey_common_2_23_2.xml
- Code Backup/oCamp bkup/.idea/libraries/Maven__org_glassfish_jersey_core_jersey_server_2_23_2.xml
- Code Backup/oCamp bkup/.idea/libraries/Maven__org_glassfish_jersey_ext_jersey_entity_filtering_2_23_2.xml
- Code Backup/oCamp bkup/.idea/libraries/Maven__org_glassfish_jersey_media_jersey_media_jaxb_2_23_2.xml
- Code Backup/oCamp bkup/.idea/libraries/Maven__org_glassfish_jersey_media_jersey_media_moxy_2_23_2.xml
- Code Backup/oCamp bkup/.idea/libraries/Maven__org_hibernate_jtidy_r8_20060801.xml
- Code Backup/oCamp bkup/.idea/libraries/Maven__org_javassist_javassist_3_16_1_GA.xml
- Code Backup/oCamp bkup/.idea/libraries/Maven__org_jboss_resteasy_jaxrs_api_3_0_8_Final.xml
- Code Backup/oCamp bkup/.idea/libraries/Maven__org_jboss_resteasy_resteasy_jackson2_provider_3_0_8_Final.xml
- Code Backup/oCamp bkup/.idea/libraries/Maven__org_jboss_resteasy_resteasy_jaxrs_3_0_8_Final.xml
- Code Backup/oCamp bkup/.idea/libraries/Maven__org_jboss_spec_javax_annotation_jboss_annotations_api_1_1_spec_1_0_1_Final.xml
- Code Backup/oCamp bkup/.idea/libraries/Maven__org_mongodb_mongo_java_driver_3_0_3.xml
- Code Backup/oCamp bkup/.idea/libraries/Maven__org_osgi_org_osgi_core_6_0_0.xml
- Code Backup/oCamp bkup/.idea/libraries/Maven__org_ow2_asm_asm_5_0_4.xml
- Code Backup/oCamp bkup/.idea/libraries/Maven__org_reflections_reflections_0_9_9_RC1.xml
- Code Backup/oCamp bkup/.idea/libraries/Maven__org_slf4j_jcl_over_slf4j_1_6_6.xml
- Code Backup/oCamp bkup/.idea/libraries/Maven__org_slf4j_jul_to_slf4j_1_6_6.xml
- Code Backup/oCamp bkup/.idea/libraries/Maven__org_slf4j_slf4j_api_1_6_6.xml
- Code Backup/oCamp bkup/.idea/libraries/Maven__org_tukaani_xz_1_0.xml
- Code Backup/oCamp bkup/.idea/libraries/Maven__org_yaml_snakeyaml_1_11.xml
- Code Backup/oCamp bkup/.idea/libraries/Maven__wsdl4j_wsdl4j_1_6_3.xml
- Code Backup/oCamp bkup/.idea/libraries/Maven__xmlpull_xmlpull_1_1_3_1.xml
- Code Backup/oCamp bkup/.idea/libraries/Maven__xml_resolver_xml_resolver_1_2.xml
- Code Backup/oCamp bkup/.idea/libraries/Maven__xpp3_xpp3_min_1_1_4c.xml
- Code Backup/oCamp bkup/.idea/misc.xml
- Code Backup/oCamp bkup/.idea/modules.xml
- Code Backup/oCamp bkup/.idea/uiDesigner.xml
- Code Backup/oCamp bkup/.idea/vcs.xml
- Code Backup/oCamp bkup/.idea/workspace.xml
- Code Backup/oCamp bkup/.project
- Code Backup/oCamp bkup/.settings/
- Code Backup/oCamp bkup/.settings/org.eclipse.jdt.core.prefs
- Code Backup/oCamp bkup/.settings/org.eclipse.m2e.core.prefs
- Code Backup/oCamp bkup/datafile.txt
- Code Backup/oCamp bkup/oCamp/
- Code Backup/oCamp bkup/oCamp/.classpath
- Code Backup/oCamp bkup/oCamp/.DS_Store
- Code Backup/oCamp bkup/oCamp/.git/
- Code Backup/oCamp bkup/oCamp/.gitattributes
- Code Backup/oCamp bkup/oCamp/.gitignore
- Code Backup/oCamp bkup/oCamp/.idea/
- Code Backup/oCamp bkup/oCamp/.idea/compiler.xml
- Code Backup/oCamp bkup/oCamp/.idea/libraries/
- Code Backup/oCamp bkup/oCamp/.idea/libraries/Maven__aopalliance_aopalliance_1_0.xml
- Code Backup/oCamp bkup/oCamp/.idea/libraries/Maven__asm_asm_3_3_1.xml
- Code Backup/oCamp bkup/oCamp/.idea/libraries/Maven__ch_qos_logback_logback_classic_1_0_7.xml
- Code Backup/oCamp bkup/oCamp/.idea/libraries/Maven__ch_qos_logback_logback_core_1_0_7.xml
- Code Backup/oCamp bkup/oCamp/.idea/libraries/Maven__commons_beanutils_commons_beanutils_1_9_1.xml
- Code Backup/oCamp bkup/oCamp/.idea/libraries/Maven__commons_codec_commons_codec_1_9.xml
- Code Backup/oCamp bkup/oCamp/.idea/libraries/Maven__commons_collections_commons_collections_3_2_1.xml
- Code Backup/oCamp bkup/oCamp/.idea/libraries/Maven__commons_io_commons_io_2_4.xml
- Code Backup/oCamp bkup/oCamp/.idea/libraries/Maven__commons_lang_commons_lang_2_4.xml
- Code Backup/oCamp bkup/oCamp/.idea/libraries/Maven__commons_logging_commons_logging_1_2.xml
- Code Backup/oCamp bkup/oCamp/.idea/libraries/Maven__com_fasterxml_jackson_core_jackson_annotations_2_4_5.xml
- Code Backup/oCamp bkup/oCamp/.idea/libraries/Maven__com_fasterxml_jackson_core_jackson_core_2_4_5.xml
- Code Backup/oCamp bkup/oCamp/.idea/libraries/Maven__com_fasterxml_jackson_core_jackson_databind_2_4_5.xml
- Code Backup/oCamp bkup/oCamp/.idea/libraries/Maven__com_fasterxml_jackson_dataformat_jackson_dataformat_xml_2_4_5.xml
- Code Backup/oCamp bkup/oCamp/.idea/libraries/Maven__com_fasterxml_jackson_dataformat_jackson_dataformat_yaml_2_4_5.xml
- Code Backup/oCamp bkup/oCamp/.idea/libraries/Maven__com_fasterxml_jackson_datatype_jackson_datatype_joda_2_4_5.xml
- Code Backup/oCamp bkup/oCamp/.idea/libraries/Maven__com_fasterxml_jackson_jaxrs_jackson_jaxrs_base_2_4_5.xml
- Code Backup/oCamp bkup/oCamp/.idea/libraries/Maven__com_fasterxml_jackson_jaxrs_jackson_jaxrs_json_provider_2_4_5.xml
- Code Backup/oCamp bkup/oCamp/.idea/libraries/Maven__com_fasterxml_jackson_module_jackson_module_jaxb_annotations_2_4_5.xml
- Code Backup/oCamp bkup/oCamp/.idea/libraries/Maven__com_googlecode_concurrentlinkedhashmap_concurrentlinkedhashmap_lru_1_0_jdk5.xml
- Code Backup/oCamp bkup/oCamp/.idea/libraries/Maven__com_google_code_findbugs_jsr305_2_0_1.xml
- Code Backup/oCamp bkup/oCamp/.idea/libraries/Maven__com_google_code_gson_gson_2_3.xml
- Code Backup/oCamp bkup/oCamp/.idea/libraries/Maven__com_google_guava_guava_17_0.xml
- Code Backup/oCamp bkup/oCamp/.idea/libraries/Maven__com_google_http_client_google_http_client_1_18_0_rc.xml
- Code Backup/oCamp bkup/oCamp/.idea/libraries/Maven__com_google_inject_extensions_guice_assistedinject_3_0.xml
- Code Backup/oCamp bkup/oCamp/.idea/libraries/Maven__com_google_inject_extensions_guice_multibindings_3_0.xml
- Code Backup/oCamp bkup/oCamp/.idea/libraries/Maven__com_google_inject_guice_3_0.xml
- Code Backup/oCamp bkup/oCamp/.idea/libraries/Maven__com_jamesmurty_utils_java_xmlbuilder_1_1.xml
- Code Backup/oCamp bkup/oCamp/.idea/libraries/Maven__com_jayway_jsonpath_json_path_2_0_0.xml
- Code Backup/oCamp bkup/oCamp/.idea/libraries/Maven__com_jcraft_jsch_agentproxy_connector_factory_0_0_8.xml
- Code Backup/oCamp bkup/oCamp/.idea/libraries/Maven__com_jcraft_jsch_agentproxy_core_0_0_8.xml
- Code Backup/oCamp bkup/oCamp/.idea/libraries/Maven__com_jcraft_jsch_agentproxy_pageant_0_0_8.xml
- Code Backup/oCamp bkup/oCamp/.idea/libraries/Maven__com_jcraft_jsch_agentproxy_sshagent_0_0_8.xml
- Code Backup/oCamp bkup/oCamp/.idea/libraries/Maven__com_jcraft_jsch_agentproxy_sshj_0_0_8.xml
- Code Backup/oCamp bkup/oCamp/.idea/libraries/Maven__com_jcraft_jsch_agentproxy_usocket_jna_0_0_8.xml
- Code Backup/oCamp bkup/oCamp/.idea/libraries/Maven__com_jcraft_jsch_agentproxy_usocket_nc_0_0_8.xml
- Code Backup/oCamp bkup/oCamp/.idea/libraries/Maven__com_maxmind_db_maxmind_db_0_3_4.xml
- Code Backup/oCamp bkup/oCamp/.idea/libraries/Maven__com_maxmind_geoip2_geoip2_0_8_1.xml
- Code Backup/oCamp bkup/oCamp/.idea/libraries/Maven__com_squareup_okhttp_okhttp_2_2_0.xml
- Code Backup/oCamp bkup/oCamp/.idea/libraries/Maven__com_squareup_okio_okio_1_2_0.xml
- Code Backup/oCamp bkup/oCamp/.idea/libraries/Maven__com_sun_xml_bind_jaxb_core_2_2_11.xml
- Code Backup/oCamp bkup/oCamp/.idea/libraries/Maven__com_sun_xml_bind_jaxb_impl_2_2_11.xml
- Code Backup/oCamp bkup/oCamp/.idea/libraries/Maven__com_thoughtworks_xstream_xstream_1_4_7.xml
- Code Backup/oCamp bkup/oCamp/.idea/libraries/Maven__dom4j_dom4j_1_6_1.xml
- Code Backup/oCamp bkup/oCamp/.idea/libraries/Maven__io_cloudsoft_windows_winrm4j_0_3_5.xml
- Code Backup/oCamp bkup/oCamp/.idea/libraries/Maven__io_cloudsoft_windows_winrm4j_client_0_3_5.xml
- Code Backup/oCamp bkup/oCamp/.idea/libraries/Maven__io_swagger_swagger_annotations_1_5_3.xml
- Code Backup/oCamp bkup/oCamp/.idea/libraries/Maven__io_swagger_swagger_core_1_5_3.xml
[truncated: 1,205 more entries]
