# Supplementary material for: Cost-aware orchestration of applications over heterogeneous clouds
Source: PLoS One. 2020 Feb 18;15(2):e0228086. doi: 10.1371/journal.pone.0228086 (PMC7028274; doi:10.1371/journal.pone.0228086)
Supplement: S2 File — This zip file contains the implementation of the proposed system and its related files. (ZIP) [file pone.0228086.s002.zip › Code Backup/oCamp bkup/oCamp/.settings/org.eclipse.wst.common.project.facet.core.xml]

<?xml version="1.0" encoding="UTF-8"?>
<faceted-project>
  <fixed facet="java"/>
  <fixed facet="jst.utility"/>
  <installed facet="jst.utility" version="1.0"/>
  <installed facet="java" version="1.8"/>
</faceted-project>
