# Supplementary material for: Cost-aware orchestration of applications over heterogeneous clouds
Source: PLoS One. 2020 Feb 18;15(2):e0228086. doi: 10.1371/journal.pone.0228086 (PMC7028274; doi:10.1371/journal.pone.0228086)
Supplement: S2 File — This zip file contains the implementation of the proposed system and its related files. (ZIP) [file pone.0228086.s002.zip › Code Backup/oCamp bkup/oCamp/META-INF/MANIFEST.MF]

Manifest-Version: 1.0
Bundle-ManifestVersion: 2
Bundle-Name: %pluginName
Bundle-SymbolicName: oCamp;singleton:=true
Bundle-Version: 1.0.0.qualifier
Bundle-ClassPath: .
Bundle-Vendor: %providerName
Bundle-Localization: plugin
Bundle-RequiredExecutionEnvironment: JavaSE-1.8
Export-Package: kr.ac.hanyang.oCamp.camp.pdp,
 kr.ac.hanyang.oCamp.camp.pdp.impl,
 kr.ac.hanyang.oCamp.camp.pdp.util
Require-Bundle: org.eclipse.core.runtime,
 org.eclipse.emf.ecore;visibility:=reexport
Bundle-ActivationPolicy: lazy
