# Supplementary material for: Cost-aware orchestration of applications over heterogeneous clouds
Source: PLoS One. 2020 Feb 18;15(2):e0228086. doi: 10.1371/journal.pone.0228086 (PMC7028274; doi:10.1371/journal.pone.0228086)
Supplement: S2 File — This zip file contains the implementation of the proposed system and its related files. (ZIP) [file pone.0228086.s002.zip › Code Backup/oCamp bkup/oCamp/oCamp.iml]

<?xml version="1.0" encoding="UTF-8"?>
<module org.jetbrains.idea.maven.project.MavenProjectsManager.isMavenModule="true" type="JAVA_MODULE" version="4">
  <component name="NewModuleRootManager" LANGUAGE_LEVEL="JDK_1_8">
    <output url="file://$MODULE_DIR$/target/classes" />
    <output-test url="file://$MODULE_DIR$/target/test-classes" />
    <content url="file://$MODULE_DIR$">
      <sourceFolder url="file://$MODULE_DIR$/src" isTestSource="false" />
      <excludeFolder url="file://$MODULE_DIR$/target" />
    </content>
    <orderEntry type="inheritedJdk" />
    <orderEntry type="sourceFolder" forTests="false" />
    <orderEntry type="library" name="Maven: org.apache.brooklyn:brooklyn-locations-jclouds:0.9.0" level="project" />
    <orderEntry type="library" name="Maven: org.apache.brooklyn:brooklyn-utils-groovy:0.9.0" level="project" />
    <orderEntry type="library" name="Maven: com.google.guava:guava:17.0" level="project" />
    <orderEntry type="library" name="Maven: com.google.code.findbugs:jsr305:2.0.1" level="project" />
    <orderEntry type="library" name="Maven: com.google.inject:guice:3.0" level="project" />
    <orderEntry type="library" name="Maven: javax.inject:javax.inject:1" level="project" />
    <orderEntry type="library" name="Maven: commons-io:commons-io:2.4" level="project" />
    <orderEntry type="library" name="Maven: org.apache.httpcomponents:httpclient:4.4.1" level="project" />
    <orderEntry type="library" name="Maven: javax.annotation:jsr250-api:1.0" level="project" />
    <orderEntry type="library" name="Maven: aopalliance:aopalliance:1.0" level="project" />
    <orderEntry type="library" name="Maven: org.slf4j:slf4j-api:1.6.6" level="project" />
    <orderEntry type="library" name="Maven: org.apache.jclouds:jclouds-core:1.9.2" level="project" />
    <orderEntry type="library" name="Maven: com.google.inject.extensions:guice-assistedinject:3.0" level="project" />
    <orderEntry type="library" name="Maven: org.99soft.guice:rocoto:6.2" level="project" />
    <orderEntry type="library" name="Maven: org.apache.jclouds.driver:jclouds-slf4j:1.9.2" level="project" />
    <orderEntry type="library" name="Maven: org.apache.jclouds.driver:jclouds-bouncycastle:1.9.2" level="project" />
    <orderEntry type="library" name="Maven: org.apache.jclouds.driver:jclouds-sshj:1.9.2" level="project" />
    <orderEntry type="library" name="Maven: org.apache.jclouds:jclouds-compute:1.9.2" level="project" />
    <orderEntry type="library" name="Maven: org.apache.jclouds:jclouds-scriptbuilder:1.9.2" level="project" />
    <orderEntry type="library" name="Maven: com.jcraft:jsch.agentproxy.sshj:0.0.8" level="project" />
    <orderEntry type="library" name="Maven: com.jcraft:jsch.agentproxy.core:0.0.8" level="project" />
    <orderEntry type="library" name="Maven: com.jcraft:jsch.agentproxy.connector-factory:0.0.8" level="project" />
    <orderEntry type="library" name="Maven: com.jcraft:jsch.agentproxy.usocket-jna:0.0.8" level="project" />
    <orderEntry type="library" name="Maven: com.jcraft:jsch.agentproxy.usocket-nc:0.0.8" level="project" />
    <orderEntry type="library" name="Maven: com.jcraft:jsch.agentproxy.sshagent:0.0.8" level="project" />
    <orderEntry type="library" name="Maven: com.jcraft:jsch.agentproxy.pageant:0.0.8" level="project" />
    <orderEntry type="library" name="Maven: net.java.dev.jna:jna:4.0.0" level="project" />
    <orderEntry type="library" name="Maven: net.java.dev.jna:jna-platform:4.0.0" level="project" />
    <orderEntry type="library" name="Maven: org.apache.jclouds:jclouds-allblobstore:1.9.2" level="project" />
    <orderEntry type="library" name="Maven: org.apache.jclouds.api:s3:1.9.2" level="project" />
    <orderEntry type="library" name="Maven: com.jamesmurty.utils:java-xmlbuilder:1.1" level="project" />
    <orderEntry type="library" name="Maven: net.iharder:base64:2.3.8" level="project" />
    <orderEntry type="library" name="Maven: org.apache.jclouds.api:sts:1.9.2" level="project" />
    <orderEntry type="library" name="Maven: org.apache.jclouds:jclouds-blobstore:1.9.2" level="project" />
    <orderEntry type="library" name="Maven: org.apache.jclouds.provider:aws-s3:1.9.2" level="project" />
    <orderEntry type="library" name="Maven: org.apache.jclouds.provider:azureblob:1.9.2" level="project" />
    <orderEntry type="library" name="Maven: org.apache.jclouds.api:atmos:1.9.2" level="project" />
    <orderEntry type="library" name="Maven: org.apache.jclouds.api:swift:1.9.2" level="project" />
    <orderEntry type="library" name="Maven: org.apache.jclouds.api:openstack-keystone:1.9.2" level="project" />
    <orderEntry type="library" name="Maven: org.apache.jclouds.common:openstack-common:1.9.2" level="project" />
    <orderEntry type="library" name="Maven: org.apache.jclouds.api:openstack-swift:1.9.2" level="project" />
    <orderEntry type="library" name="Maven: org.apache.jclouds.provider:rackspace-cloudfiles-us:1.9.2" level="project" />
    <orderEntry type="library" name="Maven: org.apache.jclouds.api:rackspace-cloudfiles:1.9.2" level="project" />
    <orderEntry type="library" name="Maven: org.apache.jclouds.api:rackspace-cloudidentity:1.9.2" level="project" />
    <orderEntry type="library" name="Maven: org.apache.jclouds.provider:rackspace-cloudfiles-uk:1.9.2" level="project" />
    <orderEntry type="library" name="Maven: org.apache.jclouds.provider:hpcloud-objectstorage:1.9.2" level="project" />
    <orderEntry type="library" name="Maven: org.apache.jclouds:jclouds-allcompute:1.9.2" level="project" />
    <orderEntry type="library" name="Maven: org.apache.jclouds.provider:aws-ec2:1.9.2" level="project" />
    <orderEntry type="library" name="Maven: org.apache.jclouds.api:openstack-nova:1.9.2" level="project" />
    <orderEntry type="library" name="Maven: org.apache.jclouds.api:openstack-nova-ec2:1.9.2" level="project" />
    <orderEntry type="library" name="Maven: org.apache.jclouds.api:byon:1.9.2" level="project" />
    <orderEntry type="library" name="Maven: org.apache.jclouds.api:ec2:1.9.2" level="project" />
    <orderEntry type="library" name="Maven: org.apache.jclouds.provider:gogrid:1.9.2" level="project" />
    <orderEntry type="library" name="Maven: org.apache.jclouds.api:elasticstack:1.9.2" level="project" />
    <orderEntry type="library" name="Maven: org.apache.jclouds.provider:elastichosts-lon-p:1.9.2" level="project" />
    <orderEntry type="library" name="Maven: org.apache.jclouds.provider:elastichosts-sat-p:1.9.2" level="project" />
    <orderEntry type="library" name="Maven: org.apache.jclouds.provider:elastichosts-lon-b:1.9.2" level="project" />
    <orderEntry type="library" name="Maven: org.apache.jclouds.provider:openhosting-east1:1.9.2" level="project" />
    <orderEntry type="library" name="Maven: org.apache.jclouds.provider:serverlove-z1-man:1.9.2" level="project" />
    <orderEntry type="library" name="Maven: org.apache.jclouds.provider:skalicloud-sdg-my:1.9.2" level="project" />
    <orderEntry type="library" name="Maven: org.apache.jclouds.provider:go2cloud-jhb1:1.9.2" level="project" />
    <orderEntry type="library" name="Maven: org.apache.jclouds.provider:softlayer:1.9.2" level="project" />
    <orderEntry type="library" name="Maven: org.apache.jclouds.api:cloudstack:1.9.2" level="project" />
    <orderEntry type="library" name="Maven: org.apache.jclouds.provider:hpcloud-compute:1.9.2" level="project" />
    <orderEntry type="library" name="Maven: org.apache.jclouds.provider:rackspace-cloudservers-us:1.9.2" level="project" />
    <orderEntry type="library" name="Maven: org.apache.jclouds.provider:rackspace-cloudservers-uk:1.9.2" level="project" />
    <orderEntry type="library" name="Maven: org.apache.jclouds.labs:abiquo:1.9.2" level="project" />
    <orderEntry type="library" name="Maven: org.apache.jclouds.labs:google-compute-engine:1.9.2" level="project" />
    <orderEntry type="library" name="Maven: org.apache.jclouds.labs:googlecloud:1.9.2" level="project" />
    <orderEntry type="library" name="Maven: org.apache.jclouds.labs:oauth:1.9.2" level="project" />
    <orderEntry type="library" name="Maven: org.apache.jclouds.labs:docker:1.9.2" level="project" />
    <orderEntry type="library" name="Maven: org.apache.jclouds.driver:jclouds-okhttp:1.9.2" level="project" />
    <orderEntry type="library" name="Maven: com.squareup.okhttp:okhttp:2.2.0" level="project" />
    <orderEntry type="library" name="Maven: com.squareup.okio:okio:1.2.0" level="project" />
    <orderEntry type="library" name="Maven: com.google.inject.extensions:guice-multibindings:3.0" level="project" />
    <orderEntry type="library" name="Maven: ch.qos.logback:logback-classic:1.0.7" level="project" />
    <orderEntry type="library" name="Maven: ch.qos.logback:logback-core:1.0.7" level="project" />
    <orderEntry type="library" name="Maven: org.apache.brooklyn:brooklyn-core:0.9.0" level="project" />
    <orderEntry type="library" name="Maven: org.apache.brooklyn:brooklyn-rt-felix:0.9.0" level="project" />
    <orderEntry type="library" name="Maven: net.schmizz:sshj:0.8.1" level="project" />
    <orderEntry type="library" name="Maven: com.thoughtworks.xstream:xstream:1.4.7" level="project" />
    <orderEntry type="library" name="Maven: xmlpull:xmlpull:1.1.3.1" level="project" />
    <orderEntry type="library" name="Maven: xpp3:xpp3_min:1.1.4c" level="project" />
    <orderEntry type="library" name="Maven: com.google.code.gson:gson:2.3" level="project" />
    <orderEntry type="library" name="Maven: org.bouncycastle:bcprov-ext-jdk15on:1.49" level="project" />
    <orderEntry type="library" name="Maven: org.bouncycastle:bcpkix-jdk15on:1.49" level="project" />
    <orderEntry type="library" name="Maven: org.reflections:reflections:0.9.9-RC1" level="project" />
    <orderEntry type="library" name="Maven: org.javassist:javassist:3.16.1-GA" level="project" />
    <orderEntry type="library" name="Maven: dom4j:dom4j:1.6.1" level="project" />
    <orderEntry type="library" name="Maven: org.freemarker:freemarker:2.3.22" level="project" />
    <orderEntry type="library" name="Maven: org.codehaus.groovy:groovy-all:2.3.7" level="project" />
    <orderEntry type="library" name="Maven: org.apache.httpcomponents:httpcore:4.4.1" level="project" />
    <orderEntry type="library" name="Maven: com.maxmind.geoip2:geoip2:0.8.1" level="project" />
    <orderEntry type="library" name="Maven: com.maxmind.db:maxmind-db:0.3.4" level="project" />
    <orderEntry type="library" name="Maven: com.google.http-client:google-http-client:1.18.0-rc" level="project" />
    <orderEntry type="library" name="Maven: org.apache.commons:commons-lang3:3.3.2" level="project" />
    <orderEntry type="library" name="Maven: com.jayway.jsonpath:json-path:2.0.0" level="project" />
    <orderEntry type="library" name="Maven: net.minidev:json-smart:2.1.1" level="project" />
    <orderEntry type="library" name="Maven: net.minidev:asm:1.0.2" level="project" />
    <orderEntry type="library" name="Maven: asm:asm:3.3.1" level="project" />
    <orderEntry type="library" name="Maven: org.apache.brooklyn:brooklyn-api:0.9.0" level="project" />
    <orderEntry type="library" name="Maven: org.apache.brooklyn:brooklyn-camp:0.9.0" level="project" />
    <orderEntry type="library" name="Maven: org.apache.brooklyn:brooklyn-policy:0.9.0" level="project" />
    <orderEntry type="library" name="Maven: commons-beanutils:commons-beanutils:1.9.1" level="project" />
    <orderEntry type="library" name="Maven: commons-collections:commons-collections:3.2.1" level="project" />
    <orderEntry type="library" name="Maven: commons-logging:commons-logging:1.2" level="project" />
    <orderEntry type="library" name="Maven: org.apache.brooklyn:brooklyn-launcher:0.9.0" level="project" />
    <orderEntry type="library" name="Maven: org.apache.brooklyn:brooklyn-launcher-common:0.9.0" level="project" />
    <orderEntry type="library" name="Maven: org.apache.brooklyn.camp:camp-server:0.9.0" level="project" />
    <orderEntry type="library" name="Maven: org.apache.felix:org.apache.felix.framework:4.4.0" level="project" />
    <orderEntry type="library" name="Maven: com.googlecode.concurrentlinkedhashmap:concurrentlinkedhashmap-lru:1.0_jdk5" level="project" />
    <orderEntry type="library" name="Maven: org.eclipse.jetty:jetty-webapp:9.2.13.v20150730" level="project" />
    <orderEntry type="library" name="Maven: org.eclipse.jetty:jetty-xml:9.2.13.v20150730" level="project" />
    <orderEntry type="library" name="Maven: org.eclipse.jetty.toolchain:jetty-schemas:3.1.M0" level="project" />
    <orderEntry type="library" name="Maven: javax.servlet:javax.servlet-api:3.1.0" level="project" />
    <orderEntry type="library" name="Maven: org.apache.brooklyn:brooklyn-rest-api:0.9.0" level="project" />
    <orderEntry type="library" name="Maven: com.fasterxml.jackson.core:jackson-annotations:2.4.5" level="project" />
    <orderEntry type="library" name="Maven: com.fasterxml.jackson.core:jackson-databind:2.4.5" level="project" />
    <orderEntry type="library" name="Maven: com.fasterxml.jackson.core:jackson-core:2.4.5" level="project" />
    <orderEntry type="library" name="Maven: javax.validation:validation-api:1.1.0.Final" level="project" />
    <orderEntry type="library" name="Maven: commons-lang:commons-lang:2.4" level="project" />
    <orderEntry type="library" name="Maven: javax.ws.rs:javax.ws.rs-api:2.0.1" level="project" />
    <orderEntry type="library" name="Maven: io.swagger:swagger-annotations:1.5.3" level="project" />
    <orderEntry type="library" name="Maven: org.apache.brooklyn:brooklyn-rest-server:0.9.0" level="project" />
    <orderEntry type="library" name="Maven: org.yaml:snakeyaml:1.11" level="project" />
    <orderEntry type="library" name="Maven: com.fasterxml.jackson.jaxrs:jackson-jaxrs-json-provider:2.4.5" level="project" />
    <orderEntry type="library" name="Maven: com.fasterxml.jackson.jaxrs:jackson-jaxrs-base:2.4.5" level="project" />
    <orderEntry type="library" name="Maven: com.fasterxml.jackson.module:jackson-module-jaxb-annotations:2.4.5" level="project" />
    <orderEntry type="library" name="Maven: org.apache.cxf:cxf-rt-frontend-jaxrs:3.1.4" level="project" />
    <orderEntry type="library" name="Maven: org.apache.cxf:cxf-core:3.1.4" level="project" />
    <orderEntry type="library" name="Maven: org.codehaus.woodstox:woodstox-core-asl:4.4.1" level="project" />
    <orderEntry type="library" name="Maven: org.codehaus.woodstox:stax2-api:3.1.4" level="project" />
    <orderEntry type="library" name="Maven: org.apache.ws.xmlschema:xmlschema-core:2.2.1" level="project" />
    <orderEntry type="library" name="Maven: org.apache.cxf:cxf-rt-transports-http:3.1.4" level="project" />
    <orderEntry type="library" name="Maven: org.apache.brooklyn:brooklyn-rest-client:0.9.0" level="project" />
    <orderEntry type="library" name="Maven: org.jboss.resteasy:resteasy-jaxrs:3.0.8.Final" level="project" />
    <orderEntry type="library" name="Maven: org.jboss.resteasy:jaxrs-api:3.0.8.Final" level="project" />
    <orderEntry type="library" name="Maven: org.jboss.spec.javax.annotation:jboss-annotations-api_1.1_spec:1.0.1.Final" level="project" />
    <orderEntry type="library" name="Maven: javax.activation:activation:1.1" level="project" />
    <orderEntry type="library" name="Maven: net.jcip:jcip-annotations:1.0" level="project" />
    <orderEntry type="library" name="Maven: org.jboss.resteasy:resteasy-jackson2-provider:3.0.8.Final" level="project" />
    <orderEntry type="library" name="Maven: org.apache.brooklyn:brooklyn-software-base:0.9.0" level="project" />
    <orderEntry type="library" name="Maven: org.apache.brooklyn:brooklyn-jmxmp-agent:0.9.0" level="project" />
    <orderEntry type="library" name="Maven: org.glassfish.external:opendmk_jmxremote_optional_jar:1.0-b01-ea" level="project" />
    <orderEntry type="library" name="Maven: org.apache.brooklyn:brooklyn-jmxrmi-agent:0.9.0" level="project" />
    <orderEntry type="library" name="Maven: org.apache.brooklyn:brooklyn-software-winrm:0.9.0" level="project" />
    <orderEntry type="library" name="Maven: io.cloudsoft.windows:winrm4j:0.3.5" level="project" />
    <orderEntry type="library" name="Maven: io.cloudsoft.windows:winrm4j-client:0.3.5" level="project" />
    <orderEntry type="library" name="Maven: org.apache.cxf:cxf-rt-transports-http-hc:3.1.4" level="project" />
    <orderEntry type="library" name="Maven: org.apache.httpcomponents:httpcore-nio:4.4.1" level="project" />
    <orderEntry type="library" name="Maven: org.apache.httpcomponents:httpasyncclient:4.1" level="project" />
    <orderEntry type="library" name="Maven: org.apache.cxf:cxf-rt-frontend-jaxws:3.1.4" level="project" />
    <orderEntry type="library" name="Maven: xml-resolver:xml-resolver:1.2" level="project" />
    <orderEntry type="library" name="Maven: org.ow2.asm:asm:5.0.4" level="project" />
    <orderEntry type="library" name="Maven: org.apache.cxf:cxf-rt-bindings-soap:3.1.4" level="project" />
    <orderEntry type="library" name="Maven: org.apache.cxf:cxf-rt-wsdl:3.1.4" level="project" />
    <orderEntry type="library" name="Maven: wsdl4j:wsdl4j:1.6.3" level="project" />
    <orderEntry type="library" name="Maven: org.apache.cxf:cxf-rt-databinding-jaxb:3.1.4" level="project" />
    <orderEntry type="library" name="Maven: com.sun.xml.bind:jaxb-impl:2.2.11" level="project" />
    <orderEntry type="library" name="Maven: com.sun.xml.bind:jaxb-core:2.2.11" level="project" />
    <orderEntry type="library" name="Maven: org.apache.cxf:cxf-rt-bindings-xml:3.1.4" level="project" />
    <orderEntry type="library" name="Maven: org.apache.cxf:cxf-rt-frontend-simple:3.1.4" level="project" />
    <orderEntry type="library" name="Maven: org.apache.cxf:cxf-rt-ws-addr:3.1.4" level="project" />
    <orderEntry type="library" name="Maven: org.apache.cxf:cxf-rt-ws-policy:3.1.4" level="project" />
    <orderEntry type="library" name="Maven: org.apache.neethi:neethi:3.0.3" level="project" />
    <orderEntry type="library" name="Maven: org.slf4j:jcl-over-slf4j:1.6.6" level="project" />
    <orderEntry type="library" name="Maven: org.apache.brooklyn:brooklyn-software-webapp:0.9.0" level="project" />
    <orderEntry type="library" name="Maven: org.hibernate:jtidy:r8-20060801" level="project" />
    <orderEntry type="library" name="Maven: org.apache.brooklyn:brooklyn-software-cm-ansible:0.9.0" level="project" />
    <orderEntry type="library" name="Maven: org.apache.brooklyn:brooklyn-software-cm-salt:0.9.0" level="project" />
    <orderEntry type="library" name="Maven: org.apache.brooklyn:brooklyn-software-database:0.9.0" level="project" />
    <orderEntry type="library" name="Maven: org.apache.brooklyn:brooklyn-software-messaging:0.9.0" level="project" />
    <orderEntry type="library" name="Maven: commons-codec:commons-codec:1.9" level="project" />
    <orderEntry type="library" name="Maven: org.apache.brooklyn:brooklyn-software-monitoring:0.9.0" level="project" />
    <orderEntry type="library" name="Maven: org.apache.brooklyn:brooklyn-software-network:0.9.0" level="project" />
    <orderEntry type="library" name="Maven: org.apache.brooklyn:brooklyn-software-nosql:0.9.0" level="project" />
    <orderEntry type="library" name="Maven: org.mongodb:mongo-java-driver:3.0.3" level="project" />
    <orderEntry type="library" name="Maven: org.apache.brooklyn:brooklyn-software-osgi:0.9.0" level="project" />
    <orderEntry type="library" name="Maven: org.apache.brooklyn:brooklyn-utils-common:0.9.0" level="project" />
    <orderEntry type="library" name="Maven: org.slf4j:jul-to-slf4j:1.6.6" level="project" />
    <orderEntry type="library" name="Maven: org.apache.brooklyn:brooklyn-logback-includes:0.9.0" level="project" />
    <orderEntry type="library" name="Maven: org.osgi:org.osgi.core:6.0.0" level="project" />
    <orderEntry type="library" name="Maven: org.apache.brooklyn.camp:camp-base:0.9.0" level="project" />
    <orderEntry type="library" name="Maven: org.apache.commons:commons-compress:1.4" level="project" />
    <orderEntry type="library" name="Maven: org.tukaani:xz:1.0" level="project" />
    <orderEntry type="library" name="Maven: org.apache.brooklyn:brooklyn-jsgui:war:0.9.0" level="project" />
    <orderEntry type="library" name="Maven: org.apache.brooklyn:brooklyn-rest-resources:0.9.0" level="project" />
    <orderEntry type="library" name="Maven: org.apache.brooklyn:brooklyn-utils-rest-swagger:0.9.0" level="project" />
    <orderEntry type="library" name="Maven: io.swagger:swagger-core:1.5.3" level="project" />
    <orderEntry type="library" name="Maven: com.fasterxml.jackson.datatype:jackson-datatype-joda:2.4.5" level="project" />
    <orderEntry type="library" name="Maven: joda-time:joda-time:2.2" level="project" />
    <orderEntry type="library" name="Maven: com.fasterxml.jackson.dataformat:jackson-dataformat-yaml:2.4.5" level="project" />
    <orderEntry type="library" name="Maven: io.swagger:swagger-models:1.5.3" level="project" />
    <orderEntry type="library" name="Maven: io.swagger:swagger-jaxrs:1.5.3" level="project" />
    <orderEntry type="library" name="Maven: com.fasterxml.jackson.dataformat:jackson-dataformat-xml:2.4.5" level="project" />
    <orderEntry type="library" name="Maven: org.eclipse.jetty:jetty-server:9.3.12.v20160915" level="project" />
    <orderEntry type="library" name="Maven: org.eclipse.jetty:jetty-http:9.3.12.v20160915" level="project" />
    <orderEntry type="library" name="Maven: org.eclipse.jetty:jetty-io:9.3.12.v20160915" level="project" />
    <orderEntry type="library" name="Maven: org.eclipse.jetty:jetty-servlet:9.3.12.v20160915" level="project" />
    <orderEntry type="library" name="Maven: org.eclipse.jetty:jetty-security:9.3.12.v20160915" level="project" />
    <orderEntry type="library" name="Maven: org.eclipse.jetty:jetty-util:9.3.12.v20160915" level="project" />
    <orderEntry type="library" name="Maven: org.glassfish.jersey.core:jersey-server:2.23.2" level="project" />
    <orderEntry type="library" name="Maven: org.glassfish.jersey.core:jersey-common:2.23.2" level="project" />
    <orderEntry type="library" name="Maven: org.glassfish.jersey.bundles.repackaged:jersey-guava:2.23.2" level="project" />
    <orderEntry type="library" name="Maven: org.glassfish.hk2:osgi-resource-locator:1.0.1" level="project" />
    <orderEntry type="library" name="Maven: org.glassfish.jersey.core:jersey-client:2.23.2" level="project" />
    <orderEntry type="library" name="Maven: org.glassfish.jersey.media:jersey-media-jaxb:2.23.2" level="project" />
    <orderEntry type="library" name="Maven: javax.annotation:javax.annotation-api:1.2" level="project" />
    <orderEntry type="library" name="Maven: org.glassfish.hk2:hk2-api:2.5.0-b05" level="project" />
    <orderEntry type="library" name="Maven: org.glassfish.hk2:hk2-utils:2.5.0-b05" level="project" />
    <orderEntry type="library" name="Maven: org.glassfish.hk2.external:aopalliance-repackaged:2.5.0-b05" level="project" />
    <orderEntry type="library" name="Maven: org.glassfish.hk2.external:javax.inject:2.5.0-b05" level="project" />
    <orderEntry type="library" name="Maven: org.glassfish.hk2:hk2-locator:2.5.0-b05" level="project" />
    <orderEntry type="library" name="Maven: org.glassfish.jersey.containers:jersey-container-servlet-core:2.23.2" level="project" />
    <orderEntry type="library" name="Maven: org.glassfish.jersey.containers:jersey-container-jetty-http:2.23.2" level="project" />
    <orderEntry type="library" name="Maven: org.eclipse.jetty:jetty-continuation:9.2.14.v20151106" level="project" />
    <orderEntry type="library" name="Maven: org.glassfish.jersey.media:jersey-media-moxy:2.23.2" level="project" />
    <orderEntry type="library" name="Maven: org.glassfish.jersey.ext:jersey-entity-filtering:2.23.2" level="project" />
    <orderEntry type="library" name="Maven: org.eclipse.persistence:org.eclipse.persistence.moxy:2.6.0" level="project" />
    <orderEntry type="library" name="Maven: org.eclipse.persistence:org.eclipse.persistence.core:2.6.0" level="project" />
    <orderEntry type="library" name="Maven: org.eclipse.persistence:org.eclipse.persistence.asm:2.6.0" level="project" />
    <orderEntry type="library" name="Maven: org.glassfish:javax.json:1.0.4" level="project" />
    <orderEntry type="library" name="Maven: org.eclipse.emf:org.eclipse.emf.ecore:2.19.0" level="project" />
    <orderEntry type="library" name="Maven: org.eclipse.emf:org.eclipse.emf.common:2.16.0" level="project" />
    <orderEntry type="module-library">
      <library>
        <CLASSES>
          <root url="file://$MODULE_DIR$/../../eclipse/plugins" />
        </CLASSES>
        <JAVADOC />
        <SOURCES />
        <jarDirectory url="file://$MODULE_DIR$/../../eclipse/plugins" recursive="false" />
      </library>
    </orderEntry>
  </component>
</module>
