# Supplementary material for: Cost-aware orchestration of applications over heterogeneous clouds
Source: PLoS One. 2020 Feb 18;15(2):e0228086. doi: 10.1371/journal.pone.0228086 (PMC7028274; doi:10.1371/journal.pone.0228086)
Supplement: S2 File — This zip file contains the implementation of the proposed system and its related files. (ZIP) [file pone.0228086.s002.zip › Code Backup/oCamp bkup/oCamp/plugin.xml]

<?xml version="1.0" encoding="UTF-8"?>
<?eclipse version="3.0"?>

<!--
-->

<plugin>

   <extension point="org.eclipse.emf.ecore.generated_package">
      <!-- @generated CAMP -->
      <package
            uri="http:///kr/ac/hanyang/oCamp/camp/pdp.ecore"
            class="kr.ac.hanyang.oCamp.camp.pdp.PdpPackage"
            genModel="src/kr/ac/hanyang/oCamp/atl/CAMP.genmodel"/>
   </extension>

</plugin>
