# Supplementary material for: Cost-aware orchestration of applications over heterogeneous clouds
Source: PLoS One. 2020 Feb 18;15(2):e0228086. doi: 10.1371/journal.pone.0228086 (PMC7028274; doi:10.1371/journal.pone.0228086)
Supplement: S2 File — This zip file contains the implementation of the proposed system and its related files. (ZIP) [file pone.0228086.s002.zip › Code Backup/oCamp bkup/oCamp/pom.xml]

<project xmlns="http://maven.apache.org/POM/4.0.0" xmlns:xsi="http://www.w3.org/2001/XMLSchema-instance" xsi:schemaLocation="http://maven.apache.org/POM/4.0.0 http://maven.apache.org/xsd/maven-4.0.0.xsd">
  <modelVersion>4.0.0</modelVersion>
  <groupId>kr.ac.hanyang.oCamp</groupId>
  <artifactId>oCamp</artifactId>
  <version>0.0.1-SNAPSHOT</version>
  <build>
    <sourceDirectory>src</sourceDirectory>
    <plugins>
      <plugin>
        <artifactId>maven-compiler-plugin</artifactId>
        <version>3.3</version>
        <configuration>
          <source>1.8</source>
          <target>1.8</target>
        </configuration>
      </plugin>
    </plugins>
  </build>
  <dependencies>
  	<dependency>
  		<groupId>org.apache.brooklyn</groupId>
  		<artifactId>brooklyn-locations-jclouds</artifactId>
  		<version>0.9.0</version>
  	</dependency>
  	<dependency>
  		<groupId>org.apache.brooklyn</groupId>
  		<artifactId>brooklyn-core</artifactId>
  		<version>0.9.0</version>
  	</dependency>
  	<dependency>
  		<groupId>org.apache.brooklyn</groupId>
  		<artifactId>brooklyn-api</artifactId>
  		<version>0.9.0</version>
  	</dependency>
  	<dependency>
  		<groupId>org.apache.brooklyn</groupId>
  		<artifactId>brooklyn-camp</artifactId>
  		<version>0.9.0</version>
  	</dependency>
  	<dependency>
  		<groupId>org.apache.brooklyn</groupId>
  		<artifactId>brooklyn-launcher</artifactId>
  		<version>0.9.0</version>
  	</dependency>
  	<dependency>
  		<groupId>org.apache.brooklyn</groupId>
  		<artifactId>brooklyn-rest-api</artifactId>
  		<version>0.9.0</version>
  	</dependency>
  	<dependency>
  		<groupId>org.apache.brooklyn</groupId>
  		<artifactId>brooklyn-rest-server</artifactId>
  		<version>0.9.0</version>
  	</dependency>
  	<dependency>
  		<groupId>org.apache.brooklyn</groupId>
  		<artifactId>brooklyn-rest-client</artifactId>
  		<version>0.9.0</version>
  	</dependency>
  	<dependency>
  		<groupId>org.apache.brooklyn</groupId>
  		<artifactId>brooklyn-software-base</artifactId>
  		<version>0.9.0</version>
  	</dependency>
  	<dependency>
  		<groupId>org.apache.brooklyn</groupId>
  		<artifactId>brooklyn-software-winrm</artifactId>
  		<version>0.9.0</version>
  	</dependency>
  	<dependency>
  		<groupId>org.apache.brooklyn</groupId>
  		<artifactId>brooklyn-software-webapp</artifactId>
  		<version>0.9.0</version>
  	</dependency>
  	<dependency>
  		<groupId>org.apache.brooklyn</groupId>
  		<artifactId>brooklyn-software-cm-ansible</artifactId>
  		<version>0.9.0</version>
  	</dependency>
  	<dependency>
  		<groupId>org.apache.brooklyn</groupId>
  		<artifactId>brooklyn-software-cm-salt</artifactId>
  		<version>0.9.0</version>
  	</dependency>
  	<dependency>
  		<groupId>org.apache.brooklyn</groupId>
  		<artifactId>brooklyn-software-database</artifactId>
  		<version>0.9.0</version>
  	</dependency>
  	<dependency>
  		<groupId>org.apache.brooklyn</groupId>
  		<artifactId>brooklyn-software-messaging</artifactId>
  		<version>0.9.0</version>
  	</dependency>
  	<dependency>
  		<groupId>org.apache.brooklyn</groupId>
  		<artifactId>brooklyn-software-monitoring</artifactId>
  		<version>0.9.0</version>
  	</dependency>
  	<dependency>
  		<groupId>org.apache.brooklyn</groupId>
  		<artifactId>brooklyn-software-network</artifactId>
  		<version>0.9.0</version>
  	</dependency>
  	<dependency>
  		<groupId>org.apache.brooklyn</groupId>
  		<artifactId>brooklyn-software-nosql</artifactId>
  		<version>0.9.0</version>
  	</dependency>
  	<dependency>
  		<groupId>org.apache.brooklyn</groupId>
  		<artifactId>brooklyn-software-osgi</artifactId>
  		<version>0.9.0</version>
  	</dependency>
  	<dependency>
  		<groupId>org.apache.brooklyn</groupId>
  		<artifactId>brooklyn-utils-common</artifactId>
  		<version>0.9.0</version>
  	</dependency>
  	<dependency>
  		<groupId>org.apache.brooklyn.camp</groupId>
  		<artifactId>camp-base</artifactId>
  		<version>0.9.0</version>
  	</dependency>
  	<dependency>
  		<groupId>org.apache.brooklyn</groupId>
  		<artifactId>brooklyn-jsgui</artifactId>
  		<version>0.9.0</version>
  		<type>war</type>
  	</dependency>
  	<dependency>
  		<groupId>org.apache.brooklyn</groupId>
  		<artifactId>brooklyn-rest-resources</artifactId>
  		<version>0.9.0</version>
  	</dependency>
  	<dependency>
  		<groupId>org.eclipse.jetty</groupId>
  		<artifactId>jetty-server</artifactId>
  		<version>9.3.12.v20160915</version>
  	</dependency>
  	<dependency>
  		<groupId>org.eclipse.jetty</groupId>
  		<artifactId>jetty-servlet</artifactId>
  		<version>9.3.12.v20160915</version>
  	</dependency>
  	<dependency>
  		<groupId>org.eclipse.jetty</groupId>
  		<artifactId>jetty-util</artifactId>
  		<version>9.3.12.v20160915</version>
  	</dependency>
  	<dependency>
  		<groupId>org.glassfish.jersey.core</groupId>
  		<artifactId>jersey-server</artifactId>
  		<version>2.23.2</version>
  	</dependency>
  	<dependency>
  		<groupId>org.glassfish.jersey.containers</groupId>
  		<artifactId>jersey-container-servlet-core</artifactId>
  		<version>2.23.2</version>
  	</dependency>
  	<dependency>
  		<groupId>org.glassfish.jersey.containers</groupId>
  		<artifactId>jersey-container-jetty-http</artifactId>
  		<version>2.23.2</version>
  	</dependency>
  	<dependency>
  		<groupId>org.glassfish.jersey.media</groupId>
  		<artifactId>jersey-media-moxy</artifactId>
  		<version>2.23.2</version>
  	</dependency>
	  <dependency>
		  <groupId>org.eclipse.emf</groupId>
		  <artifactId>org.eclipse.emf.ecore</artifactId>
		  <version>2.19.0</version>
	  </dependency>
  </dependencies>
  <dependencyManagement>
  	<dependencies>
  		<dependency>
  			<groupId>org.apache.brooklyn</groupId>
  			<artifactId>brooklyn-jsgui</artifactId>
  			<version>0.9.0</version>
  		</dependency>
  	</dependencies>
  </dependencyManagement>
</project>
