# Supplementary material for: Cost-aware orchestration of applications over heterogeneous clouds
Source: PLoS One. 2020 Feb 18;15(2):e0228086. doi: 10.1371/journal.pone.0228086 (PMC7028274; doi:10.1371/journal.pone.0228086)
Supplement: S2 File — This zip file contains the implementation of the proposed system and its related files. (ZIP) [file pone.0228086.s002.zip › Code Backup/oCamp bkup/oCamp/src/kr/ac/hanyang/oCamp/api/objs/Action.java]

package kr.ac.hanyang.oCamp.api.objs;

import java.util.List;

import org.apache.brooklyn.api.entity.Entity;
import org.apache.brooklyn.api.sensor.Sensor;
import org.apache.brooklyn.config.ConfigKey;

import kr.ac.hanyang.oCamp.api.transition.Transition;
import kr.ac.hanyang.oCamp.entities.constraints.ConstraintVector;
import kr.ac.hanyang.oCamp.entities.policies.objs.FulfillmentVector;


public interface Action extends Entity{
	
	public boolean setProperty(Sensor property);	
	

	public Sensor getProperty();

	public int getScore(ConstraintVector constVect, FulfillmentVector fulfillment);
	
}
