# Supplementary material for: Cost-aware orchestration of applications over heterogeneous clouds
Source: PLoS One. 2020 Feb 18;15(2):e0228086. doi: 10.1371/journal.pone.0228086 (PMC7028274; doi:10.1371/journal.pone.0228086)
Supplement: S2 File — This zip file contains the implementation of the proposed system and its related files. (ZIP) [file pone.0228086.s002.zip › Code Backup/oCamp bkup/oCamp/src/kr/ac/hanyang/oCamp/api/policy/Constraint.java]

package kr.ac.hanyang.oCamp.api.policy;

import org.apache.brooklyn.api.entity.Entity;
import org.apache.brooklyn.api.sensor.Sensor;
import org.apache.brooklyn.api.sensor.SensorEvent;
import org.apache.brooklyn.api.sensor.SensorEventListener;
import kr.ac.hanyang.oCamp.entities.constraints.ConstraintVector;

public interface Constraint<T> extends Entity{
	
	public Sensor getProperty();

	public Object getValue();
	
	public ConstraintVector Violated(Entity entity);
	
	public void register(Entity entity);
	
	public void unregister(Entity entity);
	
	public boolean evaluate(SensorEvent event);
	
	public Object evaluateOptional(Object oldValue);
	
	public SensorEventListener<T> getListener();
	
	public Object initialValue();
}
