# Supplementary material for: Cost-aware orchestration of applications over heterogeneous clouds
Source: PLoS One. 2020 Feb 18;15(2):e0228086. doi: 10.1371/journal.pone.0228086 (PMC7028274; doi:10.1371/journal.pone.0228086)
Supplement: S2 File — This zip file contains the implementation of the proposed system and its related files. (ZIP) [file pone.0228086.s002.zip › Code Backup/oCamp bkup/oCamp/src/kr/ac/hanyang/oCamp/api/policy/ConstraintSpec.java]

package kr.ac.hanyang.oCamp.api.policy;

import static com.google.common.base.Preconditions.checkNotNull;

import java.util.ArrayList;
import java.util.List;

import org.apache.brooklyn.api.entity.Entity;
import org.apache.brooklyn.api.entity.EntitySpec;
import org.apache.brooklyn.api.sensor.AttributeSensor;
import org.apache.brooklyn.api.sensor.Sensor;

import com.google.common.collect.Lists;

public class ConstraintSpec<T extends Constraint> extends EntitySpec{

	public ConstraintSpec(Class<T> type) {
		super(type);
	}
	
	private Sensor property;
	private Entity value;
	
	public ConstraintSpec<T> property(Sensor val) {
        property = checkNotNull(val, "property");
        return this;
	}
	 
	public ConstraintSpec<T> value(Entity val) {
        value = checkNotNull(val, "value");
        return this;
	}
	
	public Sensor getProperty() {
        return property;
    }
	
	public Entity getValue() {
        return value;
    }
	
	
	
	
}
