# Supplementary material for: Cost-aware orchestration of applications over heterogeneous clouds
Source: PLoS One. 2020 Feb 18;15(2):e0228086. doi: 10.1371/journal.pone.0228086 (PMC7028274; doi:10.1371/journal.pone.0228086)
Supplement: S2 File — This zip file contains the implementation of the proposed system and its related files. (ZIP) [file pone.0228086.s002.zip › Code Backup/oCamp bkup/oCamp/src/kr/ac/hanyang/oCamp/api/policy/Policy.java]

package kr.ac.hanyang.oCamp.api.policy;

import java.util.List;
import org.apache.brooklyn.api.entity.Entity;
import org.apache.brooklyn.core.location.BasicLocationRegistry;


public interface Policy extends Entity{
	
	
	public void initConstraints();
	
	public void setTargets(List<Entity> targets);
	
	public List<Entity> getTargets();
	
	public void initTargetLocations(BasicLocationRegistry locationReg);
	
	public void enable();
	
	public void disable();
}
