# Supplementary material for: Cost-aware orchestration of applications over heterogeneous clouds
Source: PLoS One. 2020 Feb 18;15(2):e0228086. doi: 10.1371/journal.pone.0228086 (PMC7028274; doi:10.1371/journal.pone.0228086)
Supplement: S2 File — This zip file contains the implementation of the proposed system and its related files. (ZIP) [file pone.0228086.s002.zip › Code Backup/oCamp bkup/oCamp/src/kr/ac/hanyang/oCamp/api/policyManager/PolicyManager.java]

package kr.ac.hanyang.oCamp.api.policyManager;

import java.util.List;

import org.apache.brooklyn.api.effector.Effector;
import org.apache.brooklyn.api.entity.Application;
import org.apache.brooklyn.api.entity.Entity;
import org.apache.brooklyn.api.mgmt.ManagementContext;

import kr.ac.hanyang.oCamp.entities.policies.objs.ActionGroup;
import kr.ac.hanyang.oCamp.entities.policies.objs.FulfillmentVector;
import kr.ac.hanyang.oCamp.entities.policies.objs.Policy;

public interface PolicyManager extends Application{
	
	ManagementContext getManagementContext();
	
	public List<FulfillmentVector> evaluateActions(Entity entity, Policy policy);
	
	public void doAction(List<FulfillmentVector> suggestedActions, Entity entity);
	
	public boolean addOCampPolicy(Policy policy);	
	
	public boolean removeOCampPolicy(Policy policy);
}
