# Supplementary material for: Cost-aware orchestration of applications over heterogeneous clouds
Source: PLoS One. 2020 Feb 18;15(2):e0228086. doi: 10.1371/journal.pone.0228086 (PMC7028274; doi:10.1371/journal.pone.0228086)
Supplement: S2 File — This zip file contains the implementation of the proposed system and its related files. (ZIP) [file pone.0228086.s002.zip › Code Backup/oCamp bkup/oCamp/src/kr/ac/hanyang/oCamp/atl/CAMP.ecore]

<?xml version="1.0" encoding="UTF-8"?>
<ecore:EPackage xmi:version="2.0" xmlns:xmi="http://www.omg.org/XMI" xmlns:xsi="http://www.w3.org/2001/XMLSchema-instance"
    xmlns:ecore="http://www.eclipse.org/emf/2002/Ecore" name="pdp" nsURI="http:///kr/ac/hanyang/oCamp/camp/pdp.ecore" nsPrefix="kr.ac.hanyang.oCamp.camp.pdp">
  <eClassifiers xsi:type="ecore:EClass" name="AbstractOCampPlanModel" abstract="true">
    <eStructuralFeatures xsi:type="ecore:EAttribute" name="name" eType="ecore:EDataType http://www.eclipse.org/emf/2002/Ecore#//EString"/>
    <eStructuralFeatures xsi:type="ecore:EAttribute" name="description" eType="ecore:EDataType http://www.eclipse.org/emf/2002/Ecore#//EString"/>
    <eStructuralFeatures xsi:type="ecore:EAttribute" name="origin" eType="ecore:EDataType http://www.eclipse.org/emf/2002/Ecore#//EString"/>
    <eStructuralFeatures xsi:type="ecore:EAttribute" name="sourceCode" eType="ecore:EDataType http://www.eclipse.org/emf/2002/Ecore#//EString"/>
    <eStructuralFeatures xsi:type="ecore:EReference" name="artifacts" upperBound="-1"
        eType="#//ArtifactModel" containment="true"/>
    <eStructuralFeatures xsi:type="ecore:EReference" name="services" upperBound="-1"
        eType="#//ServiceModel" containment="true"/>
    <eStructuralFeatures xsi:type="ecore:EReference" name="policies" upperBound="-1"
        eType="#//PolicyModel" containment="true"/>
    <eStructuralFeatures xsi:type="ecore:EReference" name="customAttributes" upperBound="-1"
        eType="#//StringToEObjectMap" containment="true"/>
  </eClassifiers>
  <eClassifiers xsi:type="ecore:EClass" name="ActionModel">
    <eStructuralFeatures xsi:type="ecore:EAttribute" name="name" eType="ecore:EDataType http://www.eclipse.org/emf/2002/Ecore#//EString"/>
    <eStructuralFeatures xsi:type="ecore:EAttribute" name="description" eType="ecore:EDataType http://www.eclipse.org/emf/2002/Ecore#//EString"/>
    <eStructuralFeatures xsi:type="ecore:EAttribute" name="property" eType="ecore:EDataType http://www.eclipse.org/emf/2002/Ecore#//EString"/>
    <eStructuralFeatures xsi:type="ecore:EAttribute" name="actionType" eType="ecore:EDataType http://www.eclipse.org/emf/2002/Ecore#//EString"/>
    <eStructuralFeatures xsi:type="ecore:EReference" name="transitions" upperBound="-1"
        eType="#//TransitionModel" containment="true"/>
    <eStructuralFeatures xsi:type="ecore:EReference" name="customAttributes" upperBound="-1"
        eType="#//StringToEObjectMap" containment="true"/>
  </eClassifiers>
  <eClassifiers xsi:type="ecore:EClass" name="ActionGroupModel">
    <eStructuralFeatures xsi:type="ecore:EAttribute" name="name" eType="ecore:EDataType http://www.eclipse.org/emf/2002/Ecore#//EString"/>
    <eStructuralFeatures xsi:type="ecore:EAttribute" name="description" eType="ecore:EDataType http://www.eclipse.org/emf/2002/Ecore#//EString"/>
    <eStructuralFeatures xsi:type="ecore:EAttribute" name="actionId" eType="ecore:EDataType http://www.eclipse.org/emf/2002/Ecore#//EString"/>
    <eStructuralFeatures xsi:type="ecore:EAttribute" name="actionGroupType" eType="ecore:EDataType http://www.eclipse.org/emf/2002/Ecore#//EString"/>
    <eStructuralFeatures xsi:type="ecore:EReference" name="actions" upperBound="-1"
        eType="#//ActionModel" containment="true"/>
    <eStructuralFeatures xsi:type="ecore:EReference" name="customAttributes" upperBound="-1"
        eType="#//StringToEObjectMap" containment="true"/>
  </eClassifiers>
  <eClassifiers xsi:type="ecore:EClass" name="ArtifactModel">
    <eStructuralFeatures xsi:type="ecore:EAttribute" name="name" eType="ecore:EDataType http://www.eclipse.org/emf/2002/Ecore#//EString"/>
    <eStructuralFeatures xsi:type="ecore:EAttribute" name="description" eType="ecore:EDataType http://www.eclipse.org/emf/2002/Ecore#//EString"/>
    <eStructuralFeatures xsi:type="ecore:EAttribute" name="artifactType" eType="ecore:EDataType http://www.eclipse.org/emf/2002/Ecore#//EString"/>
    <eStructuralFeatures xsi:type="ecore:EReference" name="content" eType="#//ArtifactContentModel"
        containment="true"/>
    <eStructuralFeatures xsi:type="ecore:EReference" name="requirements" upperBound="-1"
        eType="#//ArtifactRequirementModel" containment="true"/>
    <eStructuralFeatures xsi:type="ecore:EReference" name="customAttributes" upperBound="-1"
        eType="#//StringToEObjectMap" containment="true"/>
  </eClassifiers>
  <eClassifiers xsi:type="ecore:EClass" name="ArtifactContentModel">
    <eStructuralFeatures xsi:type="ecore:EAttribute" name="href" eType="ecore:EDataType http://www.eclipse.org/emf/2002/Ecore#//EString"/>
    <eStructuralFeatures xsi:type="ecore:EReference" name="customAttributes" upperBound="-1"
        eType="#//StringToEObjectMap" containment="true"/>
  </eClassifiers>
  <eClassifiers xsi:type="ecore:EClass" name="ArtifactRequirementModel">
    <eStructuralFeatures xsi:type="ecore:EAttribute" name="name" eType="ecore:EDataType http://www.eclipse.org/emf/2002/Ecore#//EString"/>
    <eStructuralFeatures xsi:type="ecore:EAttribute" name="description" eType="ecore:EDataType http://www.eclipse.org/emf/2002/Ecore#//EString"/>
    <eStructuralFeatures xsi:type="ecore:EAttribute" name="requirementType" eType="ecore:EDataType http://www.eclipse.org/emf/2002/Ecore#//EString"/>
    <eStructuralFeatures xsi:type="ecore:EReference" name="customAttributes" upperBound="-1"
        eType="#//StringToEObjectMap" containment="true"/>
    <eStructuralFeatures xsi:type="ecore:EAttribute" name="fulfillment" eType="ecore:EDataType http://www.eclipse.org/emf/2002/Ecore#//EString"/>
  </eClassifiers>
  <eClassifiers xsi:type="ecore:EClass" name="DeploymentPlanModel" eSuperTypes="#//AbstractOCampPlanModel">
    <eStructuralFeatures xsi:type="ecore:EAttribute" name="type" eType="ecore:EDataType http://www.eclipse.org/emf/2002/Ecore#//EString"/>
    <eStructuralFeatures xsi:type="ecore:EReference" name="actionGroups" upperBound="-1"
        eType="#//ActionGroupModel" containment="true"/>
  </eClassifiers>
  <eClassifiers xsi:type="ecore:EClass" name="PolicyModel">
    <eStructuralFeatures xsi:type="ecore:EAttribute" name="name" eType="ecore:EDataType http://www.eclipse.org/emf/2002/Ecore#//EString"/>
    <eStructuralFeatures xsi:type="ecore:EAttribute" name="description" eType="ecore:EDataType http://www.eclipse.org/emf/2002/Ecore#//EString"/>
    <eStructuralFeatures xsi:type="ecore:EAttribute" name="policyType" eType="ecore:EDataType http://www.eclipse.org/emf/2002/Ecore#//EString"/>
    <eStructuralFeatures xsi:type="ecore:EReference" name="policyConstraints" upperBound="-1"
        eType="#//PolicyConstraintModel" containment="true"/>
    <eStructuralFeatures xsi:type="ecore:EAttribute" name="targets" upperBound="-1"
        eType="ecore:EDataType http://www.eclipse.org/emf/2002/Ecore#//EString"/>
    <eStructuralFeatures xsi:type="ecore:EReference" name="customAttributes" upperBound="-1"
        eType="#//StringToEObjectMap" containment="true"/>
  </eClassifiers>
  <eClassifiers xsi:type="ecore:EClass" name="PolicyConstraintModel">
    <eStructuralFeatures xsi:type="ecore:EAttribute" name="name" eType="ecore:EDataType http://www.eclipse.org/emf/2002/Ecore#//EString"/>
    <eStructuralFeatures xsi:type="ecore:EAttribute" name="description" eType="ecore:EDataType http://www.eclipse.org/emf/2002/Ecore#//EString"/>
    <eStructuralFeatures xsi:type="ecore:EAttribute" name="policyConstraintType" eType="ecore:EDataType http://www.eclipse.org/emf/2002/Ecore#//EString"/>
    <eStructuralFeatures xsi:type="ecore:EAttribute" name="value" eType="ecore:EDataType http://www.eclipse.org/emf/2002/Ecore#//EJavaObject"/>
    <eStructuralFeatures xsi:type="ecore:EReference" name="customAttributes" upperBound="-1"
        eType="#//StringToEObjectMap" containment="true"/>
  </eClassifiers>
  <eClassifiers xsi:type="ecore:EClass" name="PolicyManagerPlanModel">
    <eStructuralFeatures xsi:type="ecore:EAttribute" name="name" eType="ecore:EDataType http://www.eclipse.org/emf/2002/Ecore#//EString"/>
    <eStructuralFeatures xsi:type="ecore:EAttribute" name="description" eType="ecore:EDataType http://www.eclipse.org/emf/2002/Ecore#//EString"/>
    <eStructuralFeatures xsi:type="ecore:EAttribute" name="origin" eType="ecore:EDataType http://www.eclipse.org/emf/2002/Ecore#//EString"/>
    <eStructuralFeatures xsi:type="ecore:EAttribute" name="sourceCode" eType="ecore:EDataType http://www.eclipse.org/emf/2002/Ecore#//EString"/>
    <eStructuralFeatures xsi:type="ecore:EAttribute" name="policyManagerType" eType="ecore:EDataType http://www.eclipse.org/emf/2002/Ecore#//EString"/>
    <eStructuralFeatures xsi:type="ecore:EReference" name="actionGroups" upperBound="-1"
        eType="#//ActionGroupModel" containment="true"/>
    <eStructuralFeatures xsi:type="ecore:EReference" name="customAttributes" upperBound="-1"
        eType="#//StringToEObjectMap" containment="true"/>
  </eClassifiers>
  <eClassifiers xsi:type="ecore:EClass" name="ServiceModel">
    <eStructuralFeatures xsi:type="ecore:EAttribute" name="name" eType="ecore:EDataType http://www.eclipse.org/emf/2002/Ecore#//EString"/>
    <eStructuralFeatures xsi:type="ecore:EAttribute" name="description" eType="ecore:EDataType http://www.eclipse.org/emf/2002/Ecore#//EString"/>
    <eStructuralFeatures xsi:type="ecore:EAttribute" name="serviceType" eType="ecore:EDataType http://www.eclipse.org/emf/2002/Ecore#//EString"/>
    <eStructuralFeatures xsi:type="ecore:EReference" name="characteristics" upperBound="-1"
        eType="#//ServiceCharacteristicModel" containment="true"/>
    <eStructuralFeatures xsi:type="ecore:EReference" name="customAttributes" upperBound="-1"
        eType="#//StringToEObjectMap" containment="true"/>
  </eClassifiers>
  <eClassifiers xsi:type="ecore:EClass" name="ServiceCharacteristicModel">
    <eStructuralFeatures xsi:type="ecore:EAttribute" name="name" eType="ecore:EDataType http://www.eclipse.org/emf/2002/Ecore#//EString"/>
    <eStructuralFeatures xsi:type="ecore:EAttribute" name="description" eType="ecore:EDataType http://www.eclipse.org/emf/2002/Ecore#//EString"/>
    <eStructuralFeatures xsi:type="ecore:EAttribute" name="characteristicType" eType="ecore:EDataType http://www.eclipse.org/emf/2002/Ecore#//EString"/>
    <eStructuralFeatures xsi:type="ecore:EReference" name="customAttributes" upperBound="-1"
        eType="#//StringToEObjectMap" containment="true"/>
    <eStructuralFeatures xsi:type="ecore:EReference" name="member" eType="#//ServiceModel"
        containment="true"/>
  </eClassifiers>
  <eClassifiers xsi:type="ecore:EClass" name="TransitionModel">
    <eStructuralFeatures xsi:type="ecore:EAttribute" name="name" eType="ecore:EDataType http://www.eclipse.org/emf/2002/Ecore#//EString"/>
    <eStructuralFeatures xsi:type="ecore:EAttribute" name="description" eType="ecore:EDataType http://www.eclipse.org/emf/2002/Ecore#//EString"/>
    <eStructuralFeatures xsi:type="ecore:EAttribute" name="transitionType" eType="ecore:EDataType http://www.eclipse.org/emf/2002/Ecore#//EString"/>
    <eStructuralFeatures xsi:type="ecore:EAttribute" name="value" eType="ecore:EDataType http://www.eclipse.org/emf/2002/Ecore#//EJavaObject"/>
  </eClassifiers>
  <eClassifiers xsi:type="ecore:EClass" name="StringToEObjectMap" instanceClassName="java.util.Map$Entry">
    <eStructuralFeatures xsi:type="ecore:EAttribute" name="key" eType="ecore:EDataType http://www.eclipse.org/emf/2002/Ecore#//EString"/>
    <eStructuralFeatures xsi:type="ecore:EAttribute" name="value" eType="ecore:EDataType http://www.eclipse.org/emf/2002/Ecore#//EJavaObject"/>
  </eClassifiers>
</ecore:EPackage>
