# Supplementary material for: Cost-aware orchestration of applications over heterogeneous clouds
Source: PLoS One. 2020 Feb 18;15(2):e0228086. doi: 10.1371/journal.pone.0228086 (PMC7028274; doi:10.1371/journal.pone.0228086)
Supplement: S2 File — This zip file contains the implementation of the proposed system and its related files. (ZIP) [file pone.0228086.s002.zip › Code Backup/oCamp bkup/oCamp/src/kr/ac/hanyang/oCamp/atl/CAMP.ecoree]

<?xml version="1.0" encoding="UTF-8"?>
<ecore:EPackage xmi:version="2.0" xmlns:xmi="http://www.omg.org/XMI" xmlns:xsi="http://www.w3.org/2001/XMLSchema-instance"
    xmlns:ecore="http://www.eclipse.org/emf/2002/Ecore" name="pdp" nsURI="http:///kr/ac/hanyang/oCamp/camp/pdp.ecore" nsPrefix="kr.ac.hanyang.oCamp.camp.pdp">
  <eClassifiers xsi:type="ecore:EClass" name="AbstractOCampPlan">
    <eStructuralFeatures xsi:type="ecore:EAttribute" name="name" eType="ecore:EDataType http://www.eclipse.org/emf/2002/Ecore#//EString"/>
    <eStructuralFeatures xsi:type="ecore:EAttribute" name="description" eType="ecore:EDataType http://www.eclipse.org/emf/2002/Ecore#//EString"/>
    <eStructuralFeatures xsi:type="ecore:EAttribute" name="origin" eType="ecore:EDataType http://www.eclipse.org/emf/2002/Ecore#//EString"/>
    <eStructuralFeatures xsi:type="ecore:EAttribute" name="sourceCode" eType="ecore:EDataType http://www.eclipse.org/emf/2002/Ecore#//EString"/>
    <eStructuralFeatures xsi:type="ecore:EReference" name="artifacts" upperBound="-1"
        eType="#//Artifact"/>
    <eStructuralFeatures xsi:type="ecore:EReference" name="services" upperBound="-1"
        eType="#//Service"/>
    <eStructuralFeatures xsi:type="ecore:EReference" name="policies" upperBound="-1"
        eType="#//Policy"/>
    <eStructuralFeatures xsi:type="ecore:EReference" name="customAttributes" upperBound="-1"
        eType="#//StringToEObjectMap" containment="true"/>
  </eClassifiers>
  <eClassifiers xsi:type="ecore:EClass" name="Action">
    <eStructuralFeatures xsi:type="ecore:EAttribute" name="name" eType="ecore:EDataType http://www.eclipse.org/emf/2002/Ecore#//EString"/>
    <eStructuralFeatures xsi:type="ecore:EAttribute" name="description" eType="ecore:EDataType http://www.eclipse.org/emf/2002/Ecore#//EString"/>
    <eStructuralFeatures xsi:type="ecore:EAttribute" name="property" eType="ecore:EDataType http://www.eclipse.org/emf/2002/Ecore#//EString"/>
    <eStructuralFeatures xsi:type="ecore:EAttribute" name="actionType" eType="ecore:EDataType http://www.eclipse.org/emf/2002/Ecore#//EString"/>
    <eStructuralFeatures xsi:type="ecore:EReference" name="transitions" upperBound="-1"
        eType="#//Transition"/>
    <eStructuralFeatures xsi:type="ecore:EReference" name="customAttributes" upperBound="-1"
        eType="#//StringToEObjectMap" containment="true"/>
  </eClassifiers>
  <eClassifiers xsi:type="ecore:EClass" name="ActionGroup">
    <eStructuralFeatures xsi:type="ecore:EAttribute" name="name" eType="ecore:EDataType http://www.eclipse.org/emf/2002/Ecore#//EString"/>
    <eStructuralFeatures xsi:type="ecore:EAttribute" name="description" eType="ecore:EDataType http://www.eclipse.org/emf/2002/Ecore#//EString"/>
    <eStructuralFeatures xsi:type="ecore:EAttribute" name="actionId" eType="ecore:EDataType http://www.eclipse.org/emf/2002/Ecore#//EString"/>
    <eStructuralFeatures xsi:type="ecore:EAttribute" name="actionGroupType" eType="ecore:EDataType http://www.eclipse.org/emf/2002/Ecore#//EString"/>
    <eStructuralFeatures xsi:type="ecore:EReference" name="actions" upperBound="-1"
        eType="#//Action"/>
    <eStructuralFeatures xsi:type="ecore:EReference" name="customAttributes" upperBound="-1"
        eType="#//StringToEObjectMap" containment="true"/>
  </eClassifiers>
  <eClassifiers xsi:type="ecore:EClass" name="Artifact">
    <eStructuralFeatures xsi:type="ecore:EAttribute" name="name" eType="ecore:EDataType http://www.eclipse.org/emf/2002/Ecore#//EString"/>
    <eStructuralFeatures xsi:type="ecore:EAttribute" name="description" eType="ecore:EDataType http://www.eclipse.org/emf/2002/Ecore#//EString"/>
    <eStructuralFeatures xsi:type="ecore:EAttribute" name="artifactType" eType="ecore:EDataType http://www.eclipse.org/emf/2002/Ecore#//EString"/>
    <eStructuralFeatures xsi:type="ecore:EReference" name="content" eType="#//ArtifactContent"/>
    <eStructuralFeatures xsi:type="ecore:EReference" name="requirements" upperBound="-1"
        eType="#//ArtifactRequirement"/>
    <eStructuralFeatures xsi:type="ecore:EReference" name="customAttributes" upperBound="-1"
        eType="#//StringToEObjectMap" containment="true"/>
  </eClassifiers>
  <eClassifiers xsi:type="ecore:EClass" name="ArtifactContent">
    <eStructuralFeatures xsi:type="ecore:EAttribute" name="href" eType="ecore:EDataType http://www.eclipse.org/emf/2002/Ecore#//EString"/>
    <eStructuralFeatures xsi:type="ecore:EReference" name="customAttributes" upperBound="-1"
        eType="#//StringToEObjectMap" containment="true"/>
  </eClassifiers>
  <eClassifiers xsi:type="ecore:EClass" name="ArtifactRequirement">
    <eStructuralFeatures xsi:type="ecore:EAttribute" name="name" eType="ecore:EDataType http://www.eclipse.org/emf/2002/Ecore#//EString"/>
    <eStructuralFeatures xsi:type="ecore:EAttribute" name="description" eType="ecore:EDataType http://www.eclipse.org/emf/2002/Ecore#//EString"/>
    <eStructuralFeatures xsi:type="ecore:EAttribute" name="requirementType" eType="ecore:EDataType http://www.eclipse.org/emf/2002/Ecore#//EString"/>
    <eStructuralFeatures xsi:type="ecore:EAttribute" name="fulfillment" eType="ecore:EDataType http://www.eclipse.org/emf/2002/Ecore#//EString"/>
    <eStructuralFeatures xsi:type="ecore:EReference" name="customAttributes" upperBound="-1"
        eType="#//StringToEObjectMap" containment="true"/>
  </eClassifiers>
  <eClassifiers xsi:type="ecore:EClass" name="DeploymentPlan">
    <eOperations name="getCustomAttribute">
      <eGenericType eClassifier="#//Maybe">
        <eTypeArguments eTypeParameter="#//DeploymentPlan/getCustomAttribute/T"/>
      </eGenericType>
      <eTypeParameters name="T"/>
      <eParameters name="attributeName" eType="ecore:EDataType http://www.eclipse.org/emf/2002/Ecore#//EString"/>
      <eParameters name="type">
        <eGenericType eClassifier="ecore:EDataType http://www.eclipse.org/emf/2002/Ecore#//EJavaClass">
          <eTypeArguments eTypeParameter="#//DeploymentPlan/getCustomAttribute/T"/>
        </eGenericType>
      </eParameters>
      <eParameters name="throwIfTypeMismatch" eType="ecore:EDataType http://www.eclipse.org/emf/2002/Ecore#//EBoolean"/>
    </eOperations>
    <eStructuralFeatures xsi:type="ecore:EAttribute" name="name" eType="ecore:EDataType http://www.eclipse.org/emf/2002/Ecore#//EString"/>
    <eStructuralFeatures xsi:type="ecore:EAttribute" name="description" eType="ecore:EDataType http://www.eclipse.org/emf/2002/Ecore#//EString"/>
    <eStructuralFeatures xsi:type="ecore:EAttribute" name="origin" eType="ecore:EDataType http://www.eclipse.org/emf/2002/Ecore#//EString"/>
    <eStructuralFeatures xsi:type="ecore:EAttribute" name="sourceCode" eType="ecore:EDataType http://www.eclipse.org/emf/2002/Ecore#//EString"/>
    <eStructuralFeatures xsi:type="ecore:EAttribute" name="type" eType="ecore:EDataType http://www.eclipse.org/emf/2002/Ecore#//EString"/>
    <eStructuralFeatures xsi:type="ecore:EReference" name="artifacts" upperBound="-1"
        eType="#//Artifact"/>
    <eStructuralFeatures xsi:type="ecore:EReference" name="services" upperBound="-1"
        eType="#//Service"/>
    <eStructuralFeatures xsi:type="ecore:EReference" name="policies" upperBound="-1"
        eType="#//Policy"/>
    <eStructuralFeatures xsi:type="ecore:EReference" name="actionGroups" upperBound="-1"
        eType="#//ActionGroup"/>
    <eStructuralFeatures xsi:type="ecore:EReference" name="customAttributes" upperBound="-1"
        eType="#//StringToEObjectMap" containment="true"/>
  </eClassifiers>
  <eClassifiers xsi:type="ecore:EClass" name="Policy">
    <eStructuralFeatures xsi:type="ecore:EAttribute" name="name" eType="ecore:EDataType http://www.eclipse.org/emf/2002/Ecore#//EString"/>
    <eStructuralFeatures xsi:type="ecore:EAttribute" name="description" eType="ecore:EDataType http://www.eclipse.org/emf/2002/Ecore#//EString"/>
    <eStructuralFeatures xsi:type="ecore:EAttribute" name="policyType" eType="ecore:EDataType http://www.eclipse.org/emf/2002/Ecore#//EString"/>
    <eStructuralFeatures xsi:type="ecore:EReference" name="policyConstraints" upperBound="-1"
        eType="#//PolicyConstraint"/>
    <eStructuralFeatures xsi:type="ecore:EAttribute" name="targets" upperBound="-1"
        eType="ecore:EDataType http://www.eclipse.org/emf/2002/Ecore#//EString"/>
    <eStructuralFeatures xsi:type="ecore:EReference" name="customAttributes" upperBound="-1"
        eType="#//StringToEObjectMap" containment="true"/>
  </eClassifiers>
  <eClassifiers xsi:type="ecore:EClass" name="PolicyConstraint">
    <eStructuralFeatures xsi:type="ecore:EAttribute" name="name" eType="ecore:EDataType http://www.eclipse.org/emf/2002/Ecore#//EString"/>
    <eStructuralFeatures xsi:type="ecore:EAttribute" name="description" eType="ecore:EDataType http://www.eclipse.org/emf/2002/Ecore#//EString"/>
    <eStructuralFeatures xsi:type="ecore:EAttribute" name="policyConstraintType" eType="ecore:EDataType http://www.eclipse.org/emf/2002/Ecore#//EString"/>
    <eStructuralFeatures xsi:type="ecore:EAttribute" name="value" eType="ecore:EDataType http://www.eclipse.org/emf/2002/Ecore#//EJavaObject"/>
    <eStructuralFeatures xsi:type="ecore:EReference" name="customAttributes" upperBound="-1"
        eType="#//StringToEObjectMap" containment="true"/>
  </eClassifiers>
  <eClassifiers xsi:type="ecore:EClass" name="PolicyManagerPlan">
    <eStructuralFeatures xsi:type="ecore:EAttribute" name="name" eType="ecore:EDataType http://www.eclipse.org/emf/2002/Ecore#//EString"/>
    <eStructuralFeatures xsi:type="ecore:EAttribute" name="description" eType="ecore:EDataType http://www.eclipse.org/emf/2002/Ecore#//EString"/>
    <eStructuralFeatures xsi:type="ecore:EAttribute" name="origin" eType="ecore:EDataType http://www.eclipse.org/emf/2002/Ecore#//EString"/>
    <eStructuralFeatures xsi:type="ecore:EAttribute" name="sourceCode" eType="ecore:EDataType http://www.eclipse.org/emf/2002/Ecore#//EString"/>
    <eStructuralFeatures xsi:type="ecore:EReference" name="actionGroups" upperBound="-1"
        eType="#//ActionGroup"/>
    <eStructuralFeatures xsi:type="ecore:EReference" name="customAttributes" upperBound="-1"
        eType="#//StringToEObjectMap" containment="true"/>
  </eClassifiers>
  <eClassifiers xsi:type="ecore:EClass" name="Service">
    <eStructuralFeatures xsi:type="ecore:EAttribute" name="name" eType="ecore:EDataType http://www.eclipse.org/emf/2002/Ecore#//EString"/>
    <eStructuralFeatures xsi:type="ecore:EAttribute" name="description" eType="ecore:EDataType http://www.eclipse.org/emf/2002/Ecore#//EString"/>
    <eStructuralFeatures xsi:type="ecore:EAttribute" name="serviceType" eType="ecore:EDataType http://www.eclipse.org/emf/2002/Ecore#//EString"/>
    <eStructuralFeatures xsi:type="ecore:EReference" name="characteristics" upperBound="-1"
        eType="#//ServiceCharacteristic"/>
    <eStructuralFeatures xsi:type="ecore:EReference" name="customAttributes" upperBound="-1"
        eType="#//StringToEObjectMap" containment="true"/>
  </eClassifiers>
  <eClassifiers xsi:type="ecore:EClass" name="ServiceCharacteristic">
    <eStructuralFeatures xsi:type="ecore:EAttribute" name="name" eType="ecore:EDataType http://www.eclipse.org/emf/2002/Ecore#//EString"/>
    <eStructuralFeatures xsi:type="ecore:EAttribute" name="description" eType="ecore:EDataType http://www.eclipse.org/emf/2002/Ecore#//EString"/>
    <eStructuralFeatures xsi:type="ecore:EAttribute" name="characteristicType" eType="ecore:EDataType http://www.eclipse.org/emf/2002/Ecore#//EString"/>
    <eStructuralFeatures xsi:type="ecore:EReference" name="customAttributes" upperBound="-1"
        eType="#//StringToEObjectMap" containment="true"/>
  </eClassifiers>
  <eClassifiers xsi:type="ecore:EClass" name="Transition">
    <eStructuralFeatures xsi:type="ecore:EAttribute" name="name" eType="ecore:EDataType http://www.eclipse.org/emf/2002/Ecore#//EString"/>
    <eStructuralFeatures xsi:type="ecore:EAttribute" name="description" eType="ecore:EDataType http://www.eclipse.org/emf/2002/Ecore#//EString"/>
    <eStructuralFeatures xsi:type="ecore:EAttribute" name="transitionType" eType="ecore:EDataType http://www.eclipse.org/emf/2002/Ecore#//EString"/>
    <eStructuralFeatures xsi:type="ecore:EAttribute" name="value" eType="ecore:EDataType http://www.eclipse.org/emf/2002/Ecore#//EJavaObject"/>
    <eStructuralFeatures xsi:type="ecore:EReference" name="customAttributes" upperBound="-1"
        eType="#//StringToEObjectMap" containment="true"/>
  </eClassifiers>
  <eClassifiers xsi:type="ecore:EDataType" name="Map" instanceClassName="java.util.Map">
    <eTypeParameters name="T"/>
    <eTypeParameters name="T1"/>
  </eClassifiers>
  <eClassifiers xsi:type="ecore:EDataType" name="Maybe" instanceClassName="org.apache.brooklyn.util.guava.Maybe">
    <eTypeParameters name="T"/>
  </eClassifiers>
  <eClassifiers xsi:type="ecore:EClass" name="StringToEObjectMap" instanceClassName="java.unit.Map$Entry">
    <eStructuralFeatures xsi:type="ecore:EAttribute" name="key" eType="ecore:EDataType http://www.eclipse.org/emf/2002/Ecore#//EString"/>
    <eStructuralFeatures xsi:type="ecore:EAttribute" name="value" eType="ecore:EDataType http://www.eclipse.org/emf/2002/Ecore#//EJavaObject"/>
  </eClassifiers>
</ecore:EPackage>
