# Supplementary material for: Cost-aware orchestration of applications over heterogeneous clouds
Source: PLoS One. 2020 Feb 18;15(2):e0228086. doi: 10.1371/journal.pone.0228086 (PMC7028274; doi:10.1371/journal.pone.0228086)
Supplement: S2 File — This zip file contains the implementation of the proposed system and its related files. (ZIP) [file pone.0228086.s002.zip › Code Backup/oCamp bkup/oCamp/src/kr/ac/hanyang/oCamp/camp/pdp/ArtifactModel.java]

/**
 */
package kr.ac.hanyang.oCamp.camp.pdp;

import org.eclipse.emf.common.util.EList;
import org.eclipse.emf.common.util.EMap;

import org.eclipse.emf.ecore.EObject;

/**
 * <!-- begin-user-doc -->
 * A representation of the model object '<em><b>Artifact Model</b></em>'.
 * <!-- end-user-doc -->
 *
 * <p>
 * The following features are supported:
 * </p>
 * <ul>
 *   <li>{@link kr.ac.hanyang.oCamp.camp.pdp.ArtifactModel#getName <em>Name</em>}</li>
 *   <li>{@link kr.ac.hanyang.oCamp.camp.pdp.ArtifactModel#getDescription <em>Description</em>}</li>
 *   <li>{@link kr.ac.hanyang.oCamp.camp.pdp.ArtifactModel#getArtifactType <em>Artifact Type</em>}</li>
 *   <li>{@link kr.ac.hanyang.oCamp.camp.pdp.ArtifactModel#getContent <em>Content</em>}</li>
 *   <li>{@link kr.ac.hanyang.oCamp.camp.pdp.ArtifactModel#getRequirements <em>Requirements</em>}</li>
 *   <li>{@link kr.ac.hanyang.oCamp.camp.pdp.ArtifactModel#getCustomAttributes <em>Custom Attributes</em>}</li>
 * </ul>
 *
 * @see kr.ac.hanyang.oCamp.camp.pdp.PdpPackage#getArtifactModel()
 * @model
 * @generated
 */
public interface ArtifactModel extends EObject {
	/**
	 * Returns the value of the '<em><b>Name</b></em>' attribute.
	 * <!-- begin-user-doc -->
	 * <p>
	 * If the meaning of the '<em>Name</em>' attribute isn't clear,
	 * there really should be more of a description here...
	 * </p>
	 * <!-- end-user-doc -->
	 * @return the value of the '<em>Name</em>' attribute.
	 * @see #setName(String)
	 * @see kr.ac.hanyang.oCamp.camp.pdp.PdpPackage#getArtifactModel_Name()
	 * @model
	 * @generated
	 */
	String getName();

	/**
	 * Sets the value of the '{@link kr.ac.hanyang.oCamp.camp.pdp.ArtifactModel#getName <em>Name</em>}' attribute.
	 * <!-- begin-user-doc -->
	 * <!-- end-user-doc -->
	 * @param value the new value of the '<em>Name</em>' attribute.
	 * @see #getName()
	 * @generated
	 */
	void setName(String value);

	/**
	 * Returns the value of the '<em><b>Description</b></em>' attribute.
	 * <!-- begin-user-doc -->
	 * <p>
	 * If the meaning of the '<em>Description</em>' attribute isn't clear,
	 * there really should be more of a description here...
	 * </p>
	 * <!-- end-user-doc -->
	 * @return the value of the '<em>Description</em>' attribute.
	 * @see #setDescription(String)
	 * @see kr.ac.hanyang.oCamp.camp.pdp.PdpPackage#getArtifactModel_Description()
	 * @model
	 * @generated
	 */
	String getDescription();

	/**
	 * Sets the value of the '{@link kr.ac.hanyang.oCamp.camp.pdp.ArtifactModel#getDescription <em>Description</em>}' attribute.
	 * <!-- begin-user-doc -->
	 * <!-- end-user-doc -->
	 * @param value the new value of the '<em>Description</em>' attribute.
	 * @see #getDescription()
	 * @generated
	 */
	void setDescription(String value);

	/**
	 * Returns the value of the '<em><b>Artifact Type</b></em>' attribute.
	 * <!-- begin-user-doc -->
	 * <p>
	 * If the meaning of the '<em>Artifact Type</em>' attribute isn't clear,
	 * there really should be more of a description here...
	 * </p>
	 * <!-- end-user-doc -->
	 * @return the value of the '<em>Artifact Type</em>' attribute.
	 * @see #setArtifactType(String)
	 * @see kr.ac.hanyang.oCamp.camp.pdp.PdpPackage#getArtifactModel_ArtifactType()
	 * @model
	 * @generated
	 */
	String getArtifactType();

	/**
	 * Sets the value of the '{@link kr.ac.hanyang.oCamp.camp.pdp.ArtifactModel#getArtifactType <em>Artifact Type</em>}' attribute.
	 * <!-- begin-user-doc -->
	 * <!-- end-user-doc -->
	 * @param value the new value of the '<em>Artifact Type</em>' attribute.
	 * @see #getArtifactType()
	 * @generated
	 */
	void setArtifactType(String value);

	/**
	 * Returns the value of the '<em><b>Content</b></em>' containment reference.
	 * <!-- begin-user-doc -->
	 * <p>
	 * If the meaning of the '<em>Content</em>' containment reference isn't clear,
	 * there really should be more of a description here...
	 * </p>
	 * <!-- end-user-doc -->
	 * @return the value of the '<em>Content</em>' containment reference.
	 * @see #setContent(ArtifactContentModel)
	 * @see kr.ac.hanyang.oCamp.camp.pdp.PdpPackage#getArtifactModel_Content()
	 * @model containment="true"
	 * @generated
	 */
	ArtifactContentModel getContent();

	/**
	 * Sets the value of the '{@link kr.ac.hanyang.oCamp.camp.pdp.ArtifactModel#getContent <em>Content</em>}' containment reference.
	 * <!-- begin-user-doc -->
	 * <!-- end-user-doc -->
	 * @param value the new value of the '<em>Content</em>' containment reference.
	 * @see #getContent()
	 * @generated
	 */
	void setContent(ArtifactContentModel value);

	/**
	 * Returns the value of the '<em><b>Requirements</b></em>' containment reference list.
	 * The list contents are of type {@link kr.ac.hanyang.oCamp.camp.pdp.ArtifactRequirementModel}.
	 * <!-- begin-user-doc -->
	 * <p>
	 * If the meaning of the '<em>Requirements</em>' containment reference list isn't clear,
	 * there really should be more of a description here...
	 * </p>
	 * <!-- end-user-doc -->
	 * @return the value of the '<em>Requirements</em>' containment reference list.
	 * @see kr.ac.hanyang.oCamp.camp.pdp.PdpPackage#getArtifactModel_Requirements()
	 * @model containment="true"
	 * @generated
	 */
	EList<ArtifactRequirementModel> getRequirements();

	/**
	 * Returns the value of the '<em><b>Custom Attributes</b></em>' map.
	 * The key is of type {@link java.lang.String},
	 * and the value is of type {@link java.lang.Object},
	 * <!-- begin-user-doc -->
	 * <p>
	 * If the meaning of the '<em>Custom Attributes</em>' map isn't clear,
	 * there really should be more of a description here...
	 * </p>
	 * <!-- end-user-doc -->
	 * @return the value of the '<em>Custom Attributes</em>' map.
	 * @see kr.ac.hanyang.oCamp.camp.pdp.PdpPackage#getArtifactModel_CustomAttributes()
	 * @model mapType="kr.ac.hanyang.oCamp.camp.pdp.StringToEObjectMap<org.eclipse.emf.ecore.EString, org.eclipse.emf.ecore.EJavaObject>"
	 * @generated
	 */
	EMap<String, Object> getCustomAttributes();

} // ArtifactModel
