# Supplementary material for: Cost-aware orchestration of applications over heterogeneous clouds
Source: PLoS One. 2020 Feb 18;15(2):e0228086. doi: 10.1371/journal.pone.0228086 (PMC7028274; doi:10.1371/journal.pone.0228086)
Supplement: S2 File — This zip file contains the implementation of the proposed system and its related files. (ZIP) [file pone.0228086.s002.zip › Code Backup/oCamp bkup/oCamp/src/kr/ac/hanyang/oCamp/camp/pdp/impl/PolicyManagerPlanModelImpl.java]

/**
 */
package kr.ac.hanyang.oCamp.camp.pdp.impl;

import java.util.Collection;

import kr.ac.hanyang.oCamp.camp.pdp.ActionGroupModel;
import kr.ac.hanyang.oCamp.camp.pdp.PdpPackage;
import kr.ac.hanyang.oCamp.camp.pdp.PolicyManagerPlanModel;

import org.eclipse.emf.common.notify.Notification;
import org.eclipse.emf.common.notify.NotificationChain;

import org.eclipse.emf.common.util.EList;
import org.eclipse.emf.common.util.EMap;

import org.eclipse.emf.ecore.EClass;
import org.eclipse.emf.ecore.EStructuralFeature;
import org.eclipse.emf.ecore.InternalEObject;

import org.eclipse.emf.ecore.impl.ENotificationImpl;
import org.eclipse.emf.ecore.impl.MinimalEObjectImpl;

import org.eclipse.emf.ecore.util.EObjectContainmentEList;
import org.eclipse.emf.ecore.util.EcoreEMap;
import org.eclipse.emf.ecore.util.InternalEList;

/**
 * <!-- begin-user-doc -->
 * An implementation of the model object '<em><b>Policy Manager Plan Model</b></em>'.
 * <!-- end-user-doc -->
 * <p>
 * The following features are implemented:
 * </p>
 * <ul>
 *   <li>{@link kr.ac.hanyang.oCamp.camp.pdp.impl.PolicyManagerPlanModelImpl#getName <em>Name</em>}</li>
 *   <li>{@link kr.ac.hanyang.oCamp.camp.pdp.impl.PolicyManagerPlanModelImpl#getDescription <em>Description</em>}</li>
 *   <li>{@link kr.ac.hanyang.oCamp.camp.pdp.impl.PolicyManagerPlanModelImpl#getOrigin <em>Origin</em>}</li>
 *   <li>{@link kr.ac.hanyang.oCamp.camp.pdp.impl.PolicyManagerPlanModelImpl#getSourceCode <em>Source Code</em>}</li>
 *   <li>{@link kr.ac.hanyang.oCamp.camp.pdp.impl.PolicyManagerPlanModelImpl#getPolicyManagerType <em>Policy Manager Type</em>}</li>
 *   <li>{@link kr.ac.hanyang.oCamp.camp.pdp.impl.PolicyManagerPlanModelImpl#getActionGroups <em>Action Groups</em>}</li>
 *   <li>{@link kr.ac.hanyang.oCamp.camp.pdp.impl.PolicyManagerPlanModelImpl#getCustomAttributes <em>Custom Attributes</em>}</li>
 * </ul>
 *
 * @generated
 */
public class PolicyManagerPlanModelImpl extends MinimalEObjectImpl.Container implements PolicyManagerPlanModel {
	/**
	 * The default value of the '{@link #getName() <em>Name</em>}' attribute.
	 * <!-- begin-user-doc -->
	 * <!-- end-user-doc -->
	 * @see #getName()
	 * @generated
	 * @ordered
	 */
	protected static final String NAME_EDEFAULT = null;

	/**
	 * The cached value of the '{@link #getName() <em>Name</em>}' attribute.
	 * <!-- begin-user-doc -->
	 * <!-- end-user-doc -->
	 * @see #getName()
	 * @generated
	 * @ordered
	 */
	protected String name = NAME_EDEFAULT;

	/**
	 * The default value of the '{@link #getDescription() <em>Description</em>}' attribute.
	 * <!-- begin-user-doc -->
	 * <!-- end-user-doc -->
	 * @see #getDescription()
	 * @generated
	 * @ordered
	 */
	protected static final String DESCRIPTION_EDEFAULT = null;

	/**
	 * The cached value of the '{@link #getDescription() <em>Description</em>}' attribute.
	 * <!-- begin-user-doc -->
	 * <!-- end-user-doc -->
	 * @see #getDescription()
	 * @generated
	 * @ordered
	 */
	protected String description = DESCRIPTION_EDEFAULT;

	/**
	 * The default value of the '{@link #getOrigin() <em>Origin</em>}' attribute.
	 * <!-- begin-user-doc -->
	 * <!-- end-user-doc -->
	 * @see #getOrigin()
	 * @generated
	 * @ordered
	 */
	protected static final String ORIGIN_EDEFAULT = null;

	/**
	 * The cached value of the '{@link #getOrigin() <em>Origin</em>}' attribute.
	 * <!-- begin-user-doc -->
	 * <!-- end-user-doc -->
	 * @see #getOrigin()
	 * @generated
	 * @ordered
	 */
	protected String origin = ORIGIN_EDEFAULT;

	/**
	 * The default value of the '{@link #getSourceCode() <em>Source Code</em>}' attribute.
	 * <!-- begin-user-doc -->
	 * <!-- end-user-doc -->
	 * @see #getSourceCode()
	 * @generated
	 * @ordered
	 */
	protected static final String SOURCE_CODE_EDEFAULT = null;

	/**
	 * The cached value of the '{@link #getSourceCode() <em>Source Code</em>}' attribute.
	 * <!-- begin-user-doc -->
	 * <!-- end-user-doc -->
	 * @see #getSourceCode()
	 * @generated
	 * @ordered
	 */
	protected String sourceCode = SOURCE_CODE_EDEFAULT;

	/**
	 * The default value of the '{@link #getPolicyManagerType() <em>Policy Manager Type</em>}' attribute.
	 * <!-- begin-user-doc -->
	 * <!-- end-user-doc -->
	 * @see #getPolicyManagerType()
	 * @generated
	 * @ordered
	 */
	protected static final String POLICY_MANAGER_TYPE_EDEFAULT = null;

	/**
	 * The cached value of the '{@link #getPolicyManagerType() <em>Policy Manager Type</em>}' attribute.
	 * <!-- begin-user-doc -->
	 * <!-- end-user-doc -->
	 * @see #getPolicyManagerType()
	 * @generated
	 * @ordered
	 */
	protected String policyManagerType = POLICY_MANAGER_TYPE_EDEFAULT;

	/**
	 * The cached value of the '{@link #getActionGroups() <em>Action Groups</em>}' containment reference list.
	 * <!-- begin-user-doc -->
	 * <!-- end-user-doc -->
	 * @see #getActionGroups()
	 * @generated
	 * @ordered
	 */
	protected EList<ActionGroupModel> actionGroups;

	/**
	 * The cached value of the '{@link #getCustomAttributes() <em>Custom Attributes</em>}' map.
	 * <!-- begin-user-doc -->
	 * <!-- end-user-doc -->
	 * @see #getCustomAttributes()
	 * @generated
	 * @ordered
	 */
	protected EMap<String, Object> customAttributes;

	/**
	 * <!-- begin-user-doc -->
	 * <!-- end-user-doc -->
	 * @generated
	 */
	protected PolicyManagerPlanModelImpl() {
		super();
	}

	/**
	 * <!-- begin-user-doc -->
	 * <!-- end-user-doc -->
	 * @generated
	 */
	@Override
	protected EClass eStaticClass() {
		return PdpPackage.Literals.POLICY_MANAGER_PLAN_MODEL;
	}

	/**
	 * <!-- begin-user-doc -->
	 * <!-- end-user-doc -->
	 * @generated
	 */
	public String getName() {
		return name;
	}

	/**
	 * <!-- begin-user-doc -->
	 * <!-- end-user-doc -->
	 * @generated
	 */
	public void setName(String newName) {
		String oldName = name;
		name = newName;
		if (eNotificationRequired())
			eNotify(new ENotificationImpl(this, Notification.SET, PdpPackage.POLICY_MANAGER_PLAN_MODEL__NAME, oldName, name));
	}

	/**
	 * <!-- begin-user-doc -->
	 * <!-- end-user-doc -->
	 * @generated
	 */
	public String getDescription() {
		return description;
	}

	/**
	 * <!-- begin-user-doc -->
	 * <!-- end-user-doc -->
	 * @generated
	 */
	public void setDescription(String newDescription) {
		String oldDescription = description;
		description = newDescription;
		if (eNotificationRequired())
			eNotify(new ENotificationImpl(this, Notification.SET, PdpPackage.POLICY_MANAGER_PLAN_MODEL__DESCRIPTION, oldDescription, description));
	}

	/**
	 * <!-- begin-user-doc -->
	 * <!-- end-user-doc -->
	 * @generated
	 */
	public String getOrigin() {
		return origin;
	}

	/**
	 * <!-- begin-user-doc -->
	 * <!-- end-user-doc -->
	 * @generated
	 */
	public void setOrigin(String newOrigin) {
		String oldOrigin = origin;
		origin = newOrigin;
		if (eNotificationRequired())
			eNotify(new ENotificationImpl(this, Notification.SET, PdpPackage.POLICY_MANAGER_PLAN_MODEL__ORIGIN, oldOrigin, origin));
	}

	/**
	 * <!-- begin-user-doc -->
	 * <!-- end-user-doc -->
	 * @generated
	 */
	public String getSourceCode() {
		return sourceCode;
	}

	/**
	 * <!-- begin-user-doc -->
	 * <!-- end-user-doc -->
	 * @generated
	 */
	public void setSourceCode(String newSourceCode) {
		String oldSourceCode = sourceCode;
		sourceCode = newSourceCode;
		if (eNotificationRequired())
			eNotify(new ENotificationImpl(this, Notification.SET, PdpPackage.POLICY_MANAGER_PLAN_MODEL__SOURCE_CODE, oldSourceCode, sourceCode));
	}

	/**
	 * <!-- begin-user-doc -->
	 * <!-- end-user-doc -->
	 * @generated
	 */
	public String getPolicyManagerType() {
		return policyManagerType;
	}

	/**
	 * <!-- begin-user-doc -->
	 * <!-- end-user-doc -->
	 * @generated
	 */
	public void setPolicyManagerType(String newPolicyManagerType) {
		String oldPolicyManagerType = policyManagerType;
		policyManagerType = newPolicyManagerType;
		if (eNotificationRequired())
			eNotify(new ENotificationImpl(this, Notification.SET, PdpPackage.POLICY_MANAGER_PLAN_MODEL__POLICY_MANAGER_TYPE, oldPolicyManagerType, policyManagerType));
	}

	/**
	 * <!-- begin-user-doc -->
	 * <!-- end-user-doc -->
	 * @generated
	 */
	public EList<ActionGroupModel> getActionGroups() {
		if (actionGroups == null) {
			actionGroups = new EObjectContainmentEList<ActionGroupModel>(ActionGroupModel.class, this, PdpPackage.POLICY_MANAGER_PLAN_MODEL__ACTION_GROUPS);
		}
		return actionGroups;
	}

	/**
	 * <!-- begin-user-doc -->
	 * <!-- end-user-doc -->
	 * @generated
	 */
	public EMap<String, Object> getCustomAttributes() {
		if (customAttributes == null) {
			customAttributes = new EcoreEMap<String,Object>(PdpPackage.Literals.STRING_TO_EOBJECT_MAP, StringToEObjectMapImpl.class, this, PdpPackage.POLICY_MANAGER_PLAN_MODEL__CUSTOM_ATTRIBUTES);
		}
		return customAttributes;
	}

	/**
	 * <!-- begin-user-doc -->
	 * <!-- end-user-doc -->
	 * @generated
	 */
	@Override
	public NotificationChain eInverseRemove(InternalEObject otherEnd, int featureID, NotificationChain msgs) {
		switch (featureID) {
			case PdpPackage.POLICY_MANAGER_PLAN_MODEL__ACTION_GROUPS:
				return ((InternalEList<?>)getActionGroups()).basicRemove(otherEnd, msgs);
			case PdpPackage.POLICY_MANAGER_PLAN_MODEL__CUSTOM_ATTRIBUTES:
				return ((InternalEList<?>)getCustomAttributes()).basicRemove(otherEnd, msgs);
		}
		return super.eInverseRemove(otherEnd, featureID, msgs);
	}

	/**
	 * <!-- begin-user-doc -->
	 * <!-- end-user-doc -->
	 * @generated
	 */
	@Override
	public Object eGet(int featureID, boolean resolve, boolean coreType) {
		switch (featureID) {
			case PdpPackage.POLICY_MANAGER_PLAN_MODEL__NAME:
				return getName();
			case PdpPackage.POLICY_MANAGER_PLAN_MODEL__DESCRIPTION:
				return getDescription();
			case PdpPackage.POLICY_MANAGER_PLAN_MODEL__ORIGIN:
				return getOrigin();
			case PdpPackage.POLICY_MANAGER_PLAN_MODEL__SOURCE_CODE:
				return getSourceCode();
			case PdpPackage.POLICY_MANAGER_PLAN_MODEL__POLICY_MANAGER_TYPE:
				return getPolicyManagerType();
			case PdpPackage.POLICY_MANAGER_PLAN_MODEL__ACTION_GROUPS:
				return getActionGroups();
			case PdpPackage.POLICY_MANAGER_PLAN_MODEL__CUSTOM_ATTRIBUTES:
				if (coreType) return getCustomAttributes();
				else return getCustomAttributes().map();
		}
		return super.eGet(featureID, resolve, coreType);
	}

	/**
	 * <!-- begin-user-doc -->
	 * <!-- end-user-doc -->
	 * @generated
	 */
	@SuppressWarnings("unchecked")
	@Override
	public void eSet(int featureID, Object newValue) {
		switch (featureID) {
			case PdpPackage.POLICY_MANAGER_PLAN_MODEL__NAME:
				setName((String)newValue);
				return;
			case PdpPackage.POLICY_MANAGER_PLAN_MODEL__DESCRIPTION:
				setDescription((String)newValue);
				return;
			case PdpPackage.POLICY_MANAGER_PLAN_MODEL__ORIGIN:
				setOrigin((String)newValue);
				return;
			case PdpPackage.POLICY_MANAGER_PLAN_MODEL__SOURCE_CODE:
				setSourceCode((String)newValue);
				return;
			case PdpPackage.POLICY_MANAGER_PLAN_MODEL__POLICY_MANAGER_TYPE:
				setPolicyManagerType((String)newValue);
				return;
			case PdpPackage.POLICY_MANAGER_PLAN_MODEL__ACTION_GROUPS:
				getActionGroups().clear();
				getActionGroups().addAll((Collection<? extends ActionGroupModel>)newValue);
				return;
			case PdpPackage.POLICY_MANAGER_PLAN_MODEL__CUSTOM_ATTRIBUTES:
				((EStructuralFeature.Setting)getCustomAttributes()).set(newValue);
				return;
		}
		super.eSet(featureID, newValue);
	}

	/**
	 * <!-- begin-user-doc -->
	 * <!-- end-user-doc -->
	 * @generated
	 */
	@Override
	public void eUnset(int featureID) {
		switch (featureID) {
			case PdpPackage.POLICY_MANAGER_PLAN_MODEL__NAME:
				setName(NAME_EDEFAULT);
				return;
			case PdpPackage.POLICY_MANAGER_PLAN_MODEL__DESCRIPTION:
				setDescription(DESCRIPTION_EDEFAULT);
				return;
			case PdpPackage.POLICY_MANAGER_PLAN_MODEL__ORIGIN:
				setOrigin(ORIGIN_EDEFAULT);
				return;
			case PdpPackage.POLICY_MANAGER_PLAN_MODEL__SOURCE_CODE:
				setSourceCode(SOURCE_CODE_EDEFAULT);
				return;
			case PdpPackage.POLICY_MANAGER_PLAN_MODEL__POLICY_MANAGER_TYPE:
				setPolicyManagerType(POLICY_MANAGER_TYPE_EDEFAULT);
				return;
			case PdpPackage.POLICY_MANAGER_PLAN_MODEL__ACTION_GROUPS:
				getActionGroups().clear();
				return;
			case PdpPackage.POLICY_MANAGER_PLAN_MODEL__CUSTOM_ATTRIBUTES:
				getCustomAttributes().clear();
				return;
		}
		super.eUnset(featureID);
	}

	/**
	 * <!-- begin-user-doc -->
	 * <!-- end-user-doc -->
	 * @generated
	 */
	@Override
	public boolean eIsSet(int featureID) {
		switch (featureID) {
			case PdpPackage.POLICY_MANAGER_PLAN_MODEL__NAME:
				return NAME_EDEFAULT == null ? name != null : !NAME_EDEFAULT.equals(name);
			case PdpPackage.POLICY_MANAGER_PLAN_MODEL__DESCRIPTION:
				return DESCRIPTION_EDEFAULT == null ? description != null : !DESCRIPTION_EDEFAULT.equals(description);
			case PdpPackage.POLICY_MANAGER_PLAN_MODEL__ORIGIN:
				return ORIGIN_EDEFAULT == null ? origin != null : !ORIGIN_EDEFAULT.equals(origin);
			case PdpPackage.POLICY_MANAGER_PLAN_MODEL__SOURCE_CODE:
				return SOURCE_CODE_EDEFAULT == null ? sourceCode != null : !SOURCE_CODE_EDEFAULT.equals(sourceCode);
			case PdpPackage.POLICY_MANAGER_PLAN_MODEL__POLICY_MANAGER_TYPE:
				return POLICY_MANAGER_TYPE_EDEFAULT == null ? policyManagerType != null : !POLICY_MANAGER_TYPE_EDEFAULT.equals(policyManagerType);
			case PdpPackage.POLICY_MANAGER_PLAN_MODEL__ACTION_GROUPS:
				return actionGroups != null && !actionGroups.isEmpty();
			case PdpPackage.POLICY_MANAGER_PLAN_MODEL__CUSTOM_ATTRIBUTES:
				return customAttributes != null && !customAttributes.isEmpty();
		}
		return super.eIsSet(featureID);
	}

	/**
	 * <!-- begin-user-doc -->
	 * <!-- end-user-doc -->
	 * @generated
	 */
	@Override
	public String toString() {
		if (eIsProxy()) return super.toString();

		StringBuffer result = new StringBuffer(super.toString());
		result.append(" (name: ");
		result.append(name);
		result.append(", description: ");
		result.append(description);
		result.append(", origin: ");
		result.append(origin);
		result.append(", sourceCode: ");
		result.append(sourceCode);
		result.append(", policyManagerType: ");
		result.append(policyManagerType);
		result.append(')');
		return result.toString();
	}

} //PolicyManagerPlanModelImpl
