# Supplementary material for: Cost-aware orchestration of applications over heterogeneous clouds
Source: PLoS One. 2020 Feb 18;15(2):e0228086. doi: 10.1371/journal.pone.0228086 (PMC7028274; doi:10.1371/journal.pone.0228086)
Supplement: S2 File — This zip file contains the implementation of the proposed system and its related files. (ZIP) [file pone.0228086.s002.zip › Code Backup/oCamp bkup/oCamp/src/kr/ac/hanyang/oCamp/camp/pdp/impl/StringToEObjectMapImpl.java]

/**
 */
package kr.ac.hanyang.oCamp.camp.pdp.impl;

import kr.ac.hanyang.oCamp.camp.pdp.PdpPackage;

import org.eclipse.emf.common.notify.Notification;

import org.eclipse.emf.common.util.BasicEMap;
import org.eclipse.emf.common.util.EMap;

import org.eclipse.emf.ecore.EClass;
import org.eclipse.emf.ecore.EObject;

import org.eclipse.emf.ecore.impl.ENotificationImpl;
import org.eclipse.emf.ecore.impl.MinimalEObjectImpl;

/**
 * <!-- begin-user-doc -->
 * An implementation of the model object '<em><b>String To EObject Map</b></em>'.
 * <!-- end-user-doc -->
 * <p>
 * The following features are implemented:
 * </p>
 * <ul>
 *   <li>{@link kr.ac.hanyang.oCamp.camp.pdp.impl.StringToEObjectMapImpl#getTypedKey <em>Key</em>}</li>
 *   <li>{@link kr.ac.hanyang.oCamp.camp.pdp.impl.StringToEObjectMapImpl#getTypedValue <em>Value</em>}</li>
 * </ul>
 *
 * @generated
 */
public class StringToEObjectMapImpl extends MinimalEObjectImpl.Container implements BasicEMap.Entry<String,Object> {
	/**
	 * The default value of the '{@link #getTypedKey() <em>Key</em>}' attribute.
	 * <!-- begin-user-doc -->
	 * <!-- end-user-doc -->
	 * @see #getTypedKey()
	 * @generated
	 * @ordered
	 */
	protected static final String KEY_EDEFAULT = null;

	/**
	 * The cached value of the '{@link #getTypedKey() <em>Key</em>}' attribute.
	 * <!-- begin-user-doc -->
	 * <!-- end-user-doc -->
	 * @see #getTypedKey()
	 * @generated
	 * @ordered
	 */
	protected String key = KEY_EDEFAULT;

	/**
	 * The default value of the '{@link #getTypedValue() <em>Value</em>}' attribute.
	 * <!-- begin-user-doc -->
	 * <!-- end-user-doc -->
	 * @see #getTypedValue()
	 * @generated
	 * @ordered
	 */
	protected static final Object VALUE_EDEFAULT = null;

	/**
	 * The cached value of the '{@link #getTypedValue() <em>Value</em>}' attribute.
	 * <!-- begin-user-doc -->
	 * <!-- end-user-doc -->
	 * @see #getTypedValue()
	 * @generated
	 * @ordered
	 */
	protected Object value = VALUE_EDEFAULT;

	/**
	 * <!-- begin-user-doc -->
	 * <!-- end-user-doc -->
	 * @generated
	 */
	protected StringToEObjectMapImpl() {
		super();
	}

	/**
	 * <!-- begin-user-doc -->
	 * <!-- end-user-doc -->
	 * @generated
	 */
	@Override
	protected EClass eStaticClass() {
		return PdpPackage.Literals.STRING_TO_EOBJECT_MAP;
	}

	/**
	 * <!-- begin-user-doc -->
	 * <!-- end-user-doc -->
	 * @generated
	 */
	public String getTypedKey() {
		return key;
	}

	/**
	 * <!-- begin-user-doc -->
	 * <!-- end-user-doc -->
	 * @generated
	 */
	public void setTypedKey(String newKey) {
		String oldKey = key;
		key = newKey;
		if (eNotificationRequired())
			eNotify(new ENotificationImpl(this, Notification.SET, PdpPackage.STRING_TO_EOBJECT_MAP__KEY, oldKey, key));
	}

	/**
	 * <!-- begin-user-doc -->
	 * <!-- end-user-doc -->
	 * @generated
	 */
	public Object getTypedValue() {
		return value;
	}

	/**
	 * <!-- begin-user-doc -->
	 * <!-- end-user-doc -->
	 * @generated
	 */
	public void setTypedValue(Object newValue) {
		Object oldValue = value;
		value = newValue;
		if (eNotificationRequired())
			eNotify(new ENotificationImpl(this, Notification.SET, PdpPackage.STRING_TO_EOBJECT_MAP__VALUE, oldValue, value));
	}

	/**
	 * <!-- begin-user-doc -->
	 * <!-- end-user-doc -->
	 * @generated
	 */
	@Override
	public Object eGet(int featureID, boolean resolve, boolean coreType) {
		switch (featureID) {
			case PdpPackage.STRING_TO_EOBJECT_MAP__KEY:
				return getTypedKey();
			case PdpPackage.STRING_TO_EOBJECT_MAP__VALUE:
				return getTypedValue();
		}
		return super.eGet(featureID, resolve, coreType);
	}

	/**
	 * <!-- begin-user-doc -->
	 * <!-- end-user-doc -->
	 * @generated
	 */
	@Override
	public void eSet(int featureID, Object newValue) {
		switch (featureID) {
			case PdpPackage.STRING_TO_EOBJECT_MAP__KEY:
				setTypedKey((String)newValue);
				return;
			case PdpPackage.STRING_TO_EOBJECT_MAP__VALUE:
				setTypedValue(newValue);
				return;
		}
		super.eSet(featureID, newValue);
	}

	/**
	 * <!-- begin-user-doc -->
	 * <!-- end-user-doc -->
	 * @generated
	 */
	@Override
	public void eUnset(int featureID) {
		switch (featureID) {
			case PdpPackage.STRING_TO_EOBJECT_MAP__KEY:
				setTypedKey(KEY_EDEFAULT);
				return;
			case PdpPackage.STRING_TO_EOBJECT_MAP__VALUE:
				setTypedValue(VALUE_EDEFAULT);
				return;
		}
		super.eUnset(featureID);
	}

	/**
	 * <!-- begin-user-doc -->
	 * <!-- end-user-doc -->
	 * @generated
	 */
	@Override
	public boolean eIsSet(int featureID) {
		switch (featureID) {
			case PdpPackage.STRING_TO_EOBJECT_MAP__KEY:
				return KEY_EDEFAULT == null ? key != null : !KEY_EDEFAULT.equals(key);
			case PdpPackage.STRING_TO_EOBJECT_MAP__VALUE:
				return VALUE_EDEFAULT == null ? value != null : !VALUE_EDEFAULT.equals(value);
		}
		return super.eIsSet(featureID);
	}

	/**
	 * <!-- begin-user-doc -->
	 * <!-- end-user-doc -->
	 * @generated
	 */
	@Override
	public String toString() {
		if (eIsProxy()) return super.toString();

		StringBuffer result = new StringBuffer(super.toString());
		result.append(" (key: ");
		result.append(key);
		result.append(", value: ");
		result.append(value);
		result.append(')');
		return result.toString();
	}

	/**
	 * <!-- begin-user-doc -->
	 * <!-- end-user-doc -->
	 * @generated
	 */
	protected int hash = -1;

	/**
	 * <!-- begin-user-doc -->
	 * <!-- end-user-doc -->
	 * @generated
	 */
	public int getHash() {
		if (hash == -1) {
			Object theKey = getKey();
			hash = (theKey == null ? 0 : theKey.hashCode());
		}
		return hash;
	}

	/**
	 * <!-- begin-user-doc -->
	 * <!-- end-user-doc -->
	 * @generated
	 */
	public void setHash(int hash) {
		this.hash = hash;
	}

	/**
	 * <!-- begin-user-doc -->
	 * <!-- end-user-doc -->
	 * @generated
	 */
	public String getKey() {
		return getTypedKey();
	}

	/**
	 * <!-- begin-user-doc -->
	 * <!-- end-user-doc -->
	 * @generated
	 */
	public void setKey(String key) {
		setTypedKey(key);
	}

	/**
	 * <!-- begin-user-doc -->
	 * <!-- end-user-doc -->
	 * @generated
	 */
	public Object getValue() {
		return getTypedValue();
	}

	/**
	 * <!-- begin-user-doc -->
	 * <!-- end-user-doc -->
	 * @generated
	 */
	public Object setValue(Object value) {
		Object oldValue = getValue();
		setTypedValue(value);
		return oldValue;
	}

	/**
	 * <!-- begin-user-doc -->
	 * <!-- end-user-doc -->
	 * @generated
	 */
	@SuppressWarnings("unchecked")
	public EMap<String, Object> getEMap() {
		EObject container = eContainer();
		return container == null ? null : (EMap<String, Object>)container.eGet(eContainmentFeature());
	}

} //StringToEObjectMapImpl
