# Supplementary material for: Cost-aware orchestration of applications over heterogeneous clouds
Source: PLoS One. 2020 Feb 18;15(2):e0228086. doi: 10.1371/journal.pone.0228086 (PMC7028274; doi:10.1371/journal.pone.0228086)
Supplement: S2 File — This zip file contains the implementation of the proposed system and its related files. (ZIP) [file pone.0228086.s002.zip › Code Backup/oCamp bkup/oCamp/src/kr/ac/hanyang/oCamp/camp/platform/basic-empty-app-and-entity-blueprint2.yaml]

type: kr.ac.hanyang.oCamp.entities.policies.QoS
actiongroups:
- id: SCALE_UP
  actions:
  - property: REQUEST_PER_SECOND
    transitions:
    - type: Initial
      value: ANYTHING
    - type: Decrease
      value: ANYTHING
- id: SCALE_DOWN
  actions:
  - property: REQUEST_PER_SECOND
    transitions:
    - type: Initial
      value: ANYTHING
    - type: Increase
      value: ANYTHING
      
