# Supplementary material for: Cost-aware orchestration of applications over heterogeneous clouds
Source: PLoS One. 2020 Feb 18;15(2):e0228086. doi: 10.1371/journal.pone.0228086 (PMC7028274; doi:10.1371/journal.pone.0228086)
Supplement: S2 File — This zip file contains the implementation of the proposed system and its related files. (ZIP) [file pone.0228086.s002.zip › Code Backup/oCamp bkup/oCamp/src/kr/ac/hanyang/oCamp/camp/platform/basic-empty-app-and-entity-blueprint3.yaml]

#
# Licensed to the Apache Software Foundation (ASF) under one
# or more contributor license agreements.  See the NOTICE file
# distributed with this work for additional information
# regarding copyright ownership.  The ASF licenses this file
# to you under the Apache License, Version 2.0 (the
# "License"); you may not use this file except in compliance
# with the License.  You may obtain a copy of the License at
#
#  http://www.apache.org/licenses/LICENSE-2.0
#
# Unless required by applicable law or agreed to in writing,
# software distributed under the License is distributed on an
# "AS IS" BASIS, WITHOUT WARRANTIES OR CONDITIONS OF ANY
# KIND, either express or implied.  See the License for the
# specific language governing permissions and limitations
# under the License.
#
name: Performance_Test
artifacts:
- type: kr.ac.hanyang.oCamp.entities.artifacts.Sccript
  content: file://./stress.sh
  requirements:
  - type: kr.ac.hanyang.oCamp.entities.requirements.DeployOn
    fulfillment: id:burstable_server
          
services:
- id: burstable_server
  characteristics:
  - type: kr.ac.hanyang.oCamp.entities.services.web.tomcat.Tomcat8
        #version: 8.0.22
        
policies: 
- type: kr.ac.hanyang.oCamp.entities.policies.PolicyManager
  constraints:
  - property: SERVICE_UP
    type: kr.ac.hanyang.oCamp.entities.constraints.EqualTo
    value: true
  - property: PROVISIONING_LOCATION
    type: kr.ac.hanyang.oCamp.entities.constraints.Within
    value: [AWS Virginia (us-east-1), AWS Tokyo (ap-northeast-1)]
  targets: [tomcat]
- type: kr.ac.hanyang.oCamp.entities.policies.CostControl
  constraints:
  - properties: PROJECTED_OPERATING_COST
    type: kr.ac.hanyang.oCamp.entities.constraints.within_range
    value: [BUDGETED_COST]
  targets: [webApplication]
            

  
