# Supplementary material for: Cost-aware orchestration of applications over heterogeneous clouds
Source: PLoS One. 2020 Feb 18;15(2):e0228086. doi: 10.1371/journal.pone.0228086 (PMC7028274; doi:10.1371/journal.pone.0228086)
Supplement: S2 File — This zip file contains the implementation of the proposed system and its related files. (ZIP) [file pone.0228086.s002.zip › Code Backup/oCamp bkup/oCamp/src/kr/ac/hanyang/oCamp/camp/platform/basic-empty-app-and-entity-blueprint5.yaml]

Camp_Version: CAMP 1.1
name: Simple WebApp example

artifacts:
- type: kr.ac.hanyang.entities.artifacts.War
  content: http://search.maven.org/remotecontent?filepath=io/brooklyn/example/brooklyn-example-hello-world-sql-webapp/0.6.0-M2/brooklyn-example-hello-world-sql-webapp-0.6.0-M2.war
  requirements:
  - type: kr.ac.hanyang.entities.requirements.DeployedOn
    target: /webapps
    fulfillment: id:tomcat          
    
  - type: kr.ac.hanyang.entities.requirements.ConnectsTo
    port: 3306
    fulfillment: mySQL_DBMS
    
- type: kr.ac.hanyang.entities.artifacts.SQL
  content: file://webshop_database.sql
  requirements:
  - type: kr.ac.hanyang.entities.requirements.DeployedOn
    server.port: 3306
    fulfillment: mySQL_DBMS   

services:
  - id: tomcat
    characteristics:
      - characteristic_type: kr.ac.hanyang.entities.services.Tomcat8
        version: 8.0.22

  - id: mySQL_DBMS
    characteristics:
      - characteristic_type: kr.ac.hanyang.entities.services.MySQL      
        mysql.port: 3306    

policies:
  - type: kr.ac.hanyang.oCamp.entities.policies.Placement
    constraints:
      - property: SERVICE_UP 
        type: kr.ac.hanyang.oCamp.constraints.EqualTo
        value: true
      - property: PROVISIONING_LOCATION
        type: kr.ac.hanyang.oCamp.constraints.Within  
        value: [AWS Tokyo (ap-northeast-1),AWS Seoul (ap-northeast-2),AWS Singapore (ap-southeast-1),AWS Sydney (ap-southeast-2)]
    targets: [tomcat]

  - type: kr.ac.hanyang.oCamp.entities.policies.Placement
    constraints:
      - property: SERVICE_UP 
        type: kr.ac.hanyang.oCamp.constraints.EqualTo
        value: true
      - property: PROVISIONING_LOCATION
        type: kr.ac.hanyang.oCamp.constraints.Within  
        value: [rackspace-cloudservers-HKG, rackspace-cloudservers-SYD]
    targets: [mySQl_DBMS]
