# Supplementary material for: Cost-aware orchestration of applications over heterogeneous clouds
Source: PLoS One. 2020 Feb 18;15(2):e0228086. doi: 10.1371/journal.pone.0228086 (PMC7028274; doi:10.1371/journal.pone.0228086)
Supplement: S2 File — This zip file contains the implementation of the proposed system and its related files. (ZIP) [file pone.0228086.s002.zip › Code Backup/oCamp bkup/oCamp/src/kr/ac/hanyang/oCamp/camp/platform/desired-wordpress-blueprint.yaml]

name: desired wordpress blueprint
artifacts:
- type: kr.ac.hanyang.oCamp.entities.artifacts.Script
  content: \wordpress_install.sh
  requirements:
  - type: kr.ac.hanyang.oCamp.entities.requirements.DeployOn
    target: /wordpress
    fulfillment: id:serverpool
    
  - type: kr.ac.hanyang.oCamp.entities.requirements.ConnectsTo
    custom_config: \wordpress_configure.sh
    fulfillment: id:mySQL_DBMS        
    
- type: kr.ac.hanyang.oCamp.entities.artifacts.Script
  content: \mysql_database_configure.sh
  requirements:
  - type: kr.ac.hanyang.oCamp.entities.requirements.DeployOn
    fulfillment: id:mySQL_DBMS          

services:
- id: serverpool
  characteristics:
  - type: kr.ac.hanyang.oCamp.entities.services.DynamicCluster
    #inboundPorts: XYZ
    member: 
      characteristics: 
      - type: kr.ac.hanyang.oCamp.entities.services.software.VanillaSoftware
             
- id: mySQL_DBMS
  characteristics:
  - type: kr.ac.hanyang.oCamp.entities.services.database.mysql.MySQL  
    install_command: \mysql_dbms_install.sh                
        
policies: 
- type: kr.ac.hanyang.oCamp.entities.policies.PolicyManager
  constraints:
  - property: SERVICE_UP
    type: kr.ac.hanyang.oCamp.entities.constraints.EqualTo
    value: true
  - property: PROVISIONING_LOCATION
    type: kr.ac.hanyang.oCamp.entities.constraints.Within
    value: [AWS Virginia (us-east-1), AWS Tokyo (ap-northeast-1)]
  targets: [webapp_cluster]
  
- type: kr.ac.hanyang.oCamp.entities.policies.PolicyManager
  constraints:
  - property: SERVICE_UP 
    type: kr.ac.hanyang.oCamp.entities.constraints.EqualTo
    value: true
  - property: PROVISIONING_LOCATION
    type: kr.ac.hanyang.oCamp.entities.constraints.Within  
    value: [rackspace-cloudservers-HKG, rackspace-cloudservers-SYD]
  targets: [mySQl_DBMS]
     
- type: kr.ac.hanyang.oCamp.entities.policies.QoS
  constraints:
  - property: REQUEST_PER_SECOND
    type: kr.ac.hanyang.oCamp.entities.constraints.Within_Range
    value: [2,5]
  targets: [webapp_cluster]
