# Supplementary material for: Cost-aware orchestration of applications over heterogeneous clouds
Source: PLoS One. 2020 Feb 18;15(2):e0228086. doi: 10.1371/journal.pone.0228086 (PMC7028274; doi:10.1371/journal.pone.0228086)
Supplement: S2 File — This zip file contains the implementation of the proposed system and its related files. (ZIP) [file pone.0228086.s002.zip › Code Backup/oCamp bkup/oCamp/src/kr/ac/hanyang/oCamp/camp/platform/oCampAssemblyTemplateInstantiator.java]

package kr.ac.hanyang.oCamp.camp.platform;

import java.util.List;
import java.util.Map.Entry;

import javax.annotation.Nullable;

import java.util.Set;
import java.util.concurrent.TimeUnit;

import org.apache.brooklyn.api.entity.Application;
import org.apache.brooklyn.api.entity.Entity;
import org.apache.brooklyn.api.entity.EntitySpec;
import org.apache.brooklyn.api.mgmt.ManagementContext;
import org.apache.brooklyn.api.mgmt.Task;
import org.apache.brooklyn.api.mgmt.classloading.BrooklynClassLoadingContext;
import org.apache.brooklyn.api.objs.SpecParameter;
import org.apache.brooklyn.camp.CampPlatform;
import org.apache.brooklyn.camp.brooklyn.BrooklynCampReservedKeys;
import org.apache.brooklyn.camp.brooklyn.spi.creation.BrooklynAssemblyTemplateInstantiator;
import org.apache.brooklyn.camp.spi.Assembly;
import org.apache.brooklyn.camp.spi.AssemblyTemplate;
import org.apache.brooklyn.camp.spi.AssemblyTemplate.Builder;
import org.apache.brooklyn.camp.spi.PlatformComponentTemplate;
import org.apache.brooklyn.camp.spi.collection.ResolvableLink;
import org.apache.brooklyn.camp.spi.instantiate.AssemblyTemplateInstantiator;
import org.apache.brooklyn.core.config.BasicConfigKey;
import org.apache.brooklyn.core.entity.Attributes;
import org.apache.brooklyn.core.entity.Entities;
import org.apache.brooklyn.core.mgmt.EntityManagementUtils;
import org.apache.brooklyn.core.mgmt.HasBrooklynManagementContext;
import org.apache.brooklyn.core.mgmt.classloading.JavaBrooklynClassLoadingContext;
import org.apache.brooklyn.util.collections.MutableList;
import org.apache.brooklyn.util.collections.MutableMap;
import org.apache.brooklyn.util.collections.MutableSet;
import org.apache.brooklyn.util.core.flags.TypeCoercions;
import org.apache.brooklyn.util.time.Duration;
import org.slf4j.Logger;
import org.slf4j.LoggerFactory;

import com.google.common.collect.ImmutableList;
import com.google.common.collect.ImmutableSet;
import com.google.common.collect.Lists;

import kr.ac.hanyang.oCamp.camp.platform.oCampPlatform.oCampPlatformTransaction;
import kr.ac.hanyang.oCamp.camp.spi.PolicyManager;
import kr.ac.hanyang.oCamp.camp.spi.PolicyManagerTemplate;
import kr.ac.hanyang.oCamp.camp.spi.oCampAssemblyTemplate;
import kr.ac.hanyang.oCamp.core.traits.oCampEnableable;
import kr.ac.hanyang.oCamp.core.traits.oCampStartable;
import kr.ac.hanyang.oCamp.entities.BasicOCampApplicationImpl;
import kr.ac.hanyang.oCamp.entities.policies.PolicyManagerImpl;
import kr.ac.hanyang.oCamp.entities.policies.objs.ConstraintProperties;
import kr.ac.hanyang.oCamp.entities.requirements.IService;

public class oCampAssemblyTemplateInstantiator implements AssemblyTemplateInstantiator {

	private static final Logger log = LoggerFactory.getLogger(BrooklynAssemblyTemplateInstantiator.class);

	public static final String NEVER_UNWRAP_APPS_PROPERTY = "wrappedApp"; 
	

	private List<EntitySpec<?>> artifactList = Lists.newArrayList();
	
	
		public Application instantiateApp(AssemblyTemplate template, CampPlatform platform) {
			if (template instanceof PolicyManagerTemplate)
				return instantiatePolicyManager(template, platform);
			else
				return instantiateAssembly(template, platform);
		}
	
	public Application instantiateAssembly(AssemblyTemplate template, CampPlatform platform) {
			
	        Application app = create(template, platform);
	        

	        //CreationResult<Application, Void> start = startup(app);
	        
	        // log.debug("CAMP created "+app+"; starting in "+start.task());
	        
	        return app;//getManagementContext(platform).getApplications();
	    }
	
	public Application instantiatePolicyManager(AssemblyTemplate template, CampPlatform platform) {
		//transaction = (oCampPlatformTransaction) platform.transaction();
        Application polMgr = create(template, platform);    
        //transaction.add((PolicyManager)polMgr).commit();
        return polMgr;
    }
	
	 private <T extends Application> CreationResult<T,Void> startup(T app) {
		 	log.info("****** Application Startup*********");
		 	
	        Task<Void> task = Entities.invokeEffector(app, app, oCampStartable.STARTUP//,
	            // locations already set in the entities themselves;
	            // TODO make it so that this arg does not have to be supplied to START !
	            //MutableMap.of("locations", MutableList.of("AWS Tokyo (ap-northeast-1)"))
	            );
	        task.blockUntilEnded(new Duration(15, TimeUnit.MINUTES));
	        Task<Void> policyStartTask = Entities.invokeEffector(app, app, oCampEnableable.ENABLE);
	        log.info("****ENDED *****");
	        return CreationResult.of(app, task);
	    }
	 
	  public static class CreationResult<T,U> {
	        private final T thing;
	        @Nullable private final Task<U> task;
	        public CreationResult(T thing, Task<U> task) {
	            super();
	            this.thing = thing;
	            this.task = task;
	        }
	        
	        protected static <T,U> CreationResult<T,U> of(T thing, @Nullable Task<U> task) {
	            return new CreationResult<T,U>(thing, task);
	        }
	        
	        /** returns the thing/things created */
	        @Nullable public T get() { return thing; }
	        /** associated task, ie the one doing the creation/starting */
	        public Task<U> task() { return task; }
	        public CreationResult<T,U> blockUntilComplete(Duration timeout) { if (task!=null) task.blockUntilEnded(timeout); return this; }
	        public CreationResult<T,U> blockUntilComplete() { if (task!=null) task.blockUntilEnded(); return this; }
	    }

	    private Application create(AssemblyTemplate template, CampPlatform platform) {
	        ManagementContext mgmt = getManagementContext(platform);
	        BrooklynClassLoadingContext loader = JavaBrooklynClassLoadingContext.create(mgmt);
	        EntitySpec<? extends Application> spec = createApplicationSpec(template, platform, loader, MutableSet.<String>of());
	        Application instance = mgmt.getEntityManager().createEntity(spec);
//	        Application instance2 = mgmt.getEntityManager().createEntity(spec);
	        log.info("CAMP created '{}'", instance);
	        return instance;
	    }
	    
	    
	    public List<EntitySpec<?>> createComponentSpecs(
	            AssemblyTemplate template,
	            CampPlatform platform, BrooklynClassLoadingContext itemLoader,
	            Set<String> encounteredRegisteredTypeIds) {
	        return buildTemplateArtifactsOrServiceAsSpecs(itemLoader, template, platform, encounteredRegisteredTypeIds);
	    }
	   
	    
	    
	    public EntitySpec<? extends Application> createApplicationSpec(
	            AssemblyTemplate template,
	            CampPlatform platform,
	            BrooklynClassLoadingContext loader,
	            Set<String> encounteredTypeSymbolicNames) {
	        log.debug("CAMP creating application instance for {} ({})", template.getId(), template);

	        // AssemblyTemplates created via PDP, _specifying_ then entities to put in

	        EntitySpec<? extends Application> app = /*CampInternalUtils.*/createWrapperApp(template, loader);
	        app.configure(EntityManagementUtils.WRAPPER_APP_MARKER, Boolean.TRUE);
	        
	        List<EntitySpec<?>>	 childSpecs = createComponentSpecs(template, platform, loader, encounteredTypeSymbolicNames);
	        
	        for (EntitySpec<?> childSpec : childSpecs) {
	            app.child(EntityManagementUtils.unwrapEntity(childSpec));   
	        }
	        
	        
//	        if (allowedToUnwrap(template, app)) {
//	            app = EntityManagementUtils.unwrapApplication(app);
//	        }

	        return app;
	    }
	    

	    private boolean allowedToUnwrap(AssemblyTemplate template, EntitySpec<? extends Application> app) {
	        return !(Boolean.TRUE.equals(TypeCoercions.coerce(template.getCustomAttributes().get(NEVER_UNWRAP_APPS_PROPERTY), Boolean.class)));
	    }
	    
	    
	    private List<EntitySpec<?>> buildTemplateArtifactsOrServiceAsSpecs(BrooklynClassLoadingContext loader, AssemblyTemplate template, CampPlatform platform, Set<String> encounteredRegisteredTypeIds) {
	        List<EntitySpec<?>> result = Lists.newArrayList();

	        //for (PlatformComponentTemplate pctl: (List)template.getPlatformComponentTemplates())
	        
	        for (ResolvableLink<PlatformComponentTemplate> ctl: template.getPlatformComponentTemplates().links()) {
	            //use link's get id to and its resource provider to get the item i.e. resolve()
	        	// the item will be the platform component template
	        	
	        	PlatformComponentTemplate appChildComponentTemplate = ctl.resolve();
	            oCampComponentTemplateResolver entityResolver = oCampComponentTemplateResolver.Factory.newInstance(loader, appChildComponentTemplate);
	            //get the type of the component
	            // if the component is an artifact then try to find the requirements
	            // then for each requirement find the service
	            // add the service as a child spec.
	            
	            
	            //appChildComponentTemplate.getType();
	            
	            if(appChildComponentTemplate.getType().contains("ActionGroup")){
	            	EntitySpec<?> spec = entityResolver.resolveSpec(encounteredRegisteredTypeIds);
	            	spec.children(buildRecSpecs(loader, (oCampPlatformComponentTemplate)appChildComponentTemplate, encounteredRegisteredTypeIds));
	            	result.add(spec);
	            }else{
	            	//this is a policy or policyManager component we need to create and link
	            	// this is not needed. no need to separate
	            	EntitySpec<?> spec = entityResolver.resolveSpec(encounteredRegisteredTypeIds);
	            	spec.children(buildReqSpec(loader, (oCampPlatformComponentTemplate)appChildComponentTemplate, encounteredRegisteredTypeIds));
	            	result.add(spec);
	            	
	            }
	            //System.out.println(spec.getType());
	            //result.add(spec);
	        }
	        return result;
	    }
	    
	    private List<EntitySpec<?>> buildReqSpec(BrooklynClassLoadingContext loader, oCampPlatformComponentTemplate pctl, Set<String> encounteredRegisteredTypeIds){
	    	List<EntitySpec<?>> result = Lists.newArrayList();
	    	for (ResolvableLink<PlatformComponentTemplate> ctl: pctl.getPlatformComponentTemplates().links()) {
	    		PlatformComponentTemplate appChildComponentTemplate = ctl.resolve();
	    		//should not just launch new instance. need to determine if it was already built.
	    		oCampComponentTemplateResolver entityResolver = oCampComponentTemplateResolver.Factory.newInstance(loader, appChildComponentTemplate);
	    		EntitySpec<?> spec = entityResolver.resolveSpec(encounteredRegisteredTypeIds);
	    		//EntitySpec<?> childSpec = buildTemplateSpecRec(loader, (oCampPlatformComponentTemplate)appChildComponentTemplate, encounteredRegisteredTypeIds);
	    		spec.child(buildTemplateSpecRec(loader, (oCampPlatformComponentTemplate)appChildComponentTemplate, encounteredRegisteredTypeIds));
	    		result.add(spec);
	    	}
	    	return result;
	    }
	    
	  //TODO need to complete this method
	    private EntitySpec<?> buildTemplateSpecRec(BrooklynClassLoadingContext loader, oCampPlatformComponentTemplate pctl, Set<String> encounteredRegisteredTypeIds){
	    	//List<EntitySpec<?>> result = Lists.newArrayList();
	    	for (ResolvableLink<PlatformComponentTemplate> ctl: pctl.getPlatformComponentTemplates().links()) {
	    		PlatformComponentTemplate appChildComponentTemplate = ctl.resolve();
	    		//should not just launch new instance. need to determine if it was already built.
	    		oCampComponentTemplateResolver entityResolver = oCampComponentTemplateResolver.Factory.newInstance(loader, appChildComponentTemplate);
	    		EntitySpec<?> spec = entityResolver.resolveSpec(encounteredRegisteredTypeIds);
	    		EntitySpec<?> childSpec = buildTemplateSpecRec(loader, (oCampPlatformComponentTemplate)appChildComponentTemplate, encounteredRegisteredTypeIds);
	    		if (childSpec == null && spec.getConfig().containsKey(new BasicConfigKey<String>(String.class,"content"))){
	    			//the this is an Artifact see if it exists before.
	    			for(EntitySpec<?> artSpec:artifactList){
	    				if (spec.getConfig().get(new BasicConfigKey<String>(String.class,"camp.template.id")) != null)
		    				if(artSpec.getConfig().get(new BasicConfigKey<String>(String.class,"camp.template.id"))
		    						.equals(spec.getConfig().get(new BasicConfigKey<String>(String.class,"camp.template.id")))){
		    					//found the artifact in the list
		    					return artSpec;
		    				}
	    			}
//	    			for(EntitySpec<?> artSpec:artifactList){
//	    				if(artSpec.getConfig().get(new BasicConfigKey<String>(String.class,"camp.template.id"))
//	    						.equals(spec.getConfig().get(new BasicConfigKey<String>(String.class,"camp.template.id")))){
//	    					//found the artifact in the list
//	    					return artSpec;
//	    				}
//	    			}
	    			artifactList.add(spec);
	    			return spec;
	    		//}/*else{
		    		//spec.child(childSpec);
		    		
		    		//result.add(spec);
	    		//}//*/
	    		}
	    		return spec;
	    	}
	    	return null;//result;
	    }
	    
	    private List<EntitySpec<?>> buildRecSpecs(BrooklynClassLoadingContext loader, oCampPlatformComponentTemplate pctl, Set<String> encounteredRegisteredTypeIds){
	    	List<EntitySpec<?>> result = Lists.newArrayList();
	    	for (ResolvableLink<PlatformComponentTemplate> ctl: pctl.getPlatformComponentTemplates().links()) {
	    		PlatformComponentTemplate appChildComponentTemplate = ctl.resolve();
	    		//should not just launch new instance. need to determine if it was already built.
	    		oCampComponentTemplateResolver entityResolver = oCampComponentTemplateResolver.Factory.newInstance(loader, appChildComponentTemplate);
	    		EntitySpec<?> spec = entityResolver.resolveSpec(encounteredRegisteredTypeIds);
	    		spec.children(buildRecSpecs(loader, (oCampPlatformComponentTemplate)appChildComponentTemplate, encounteredRegisteredTypeIds));
	    		result.add(spec);
	    	}
	    	return result;
	    }


	    private static ManagementContext getManagementContext(CampPlatform platform) {
	        return ((HasBrooklynManagementContext)platform).getBrooklynManagementContext();
	    } 
	    
	    // Extra helpers taken from CampInternalUtils
	    
	    private void resetSpecIfTemplateHasNoExplicitParameters(AssemblyTemplate template, EntitySpec<? extends Application> wrapperSpec) {
	        if (!template.getCustomAttributes().containsKey(BrooklynCampReservedKeys.BROOKLYN_PARAMETERS)) {
	            // Clear out default parameters (coming from the wrapper app's class) so they don't overwrite the entity's params on unwrap.
	            wrapperSpec.parameters(ImmutableList.<SpecParameter<?>>of());
	        }
	    }

	    
	    private static AssemblyTemplate buildWrapperAppTemplate(AssemblyTemplate template) {
	        Builder<? extends AssemblyTemplate> builder = AssemblyTemplate.builder();
	        if (template.getCustomAttributes().containsKey("policyMgr"))
	        	builder.type("brooklyn:" + PolicyManagerImpl.class.getName());
	        else
	        	builder.type("brooklyn:" + BasicOCampApplicationImpl.class.getName());  //FIXME leaving brooklyn tags for now 
	        builder.id(template.getId());
	        builder.name(template.getName());
	        builder.sourceCode(template.getSourceCode());
	        for (Entry<String, Object> entry : template.getCustomAttributes().entrySet()) {
	            builder.customAttribute(entry.getKey(), entry.getValue());
	        }
	        builder.instantiator(template.getInstantiator());
	        AssemblyTemplate wrapTemplate = builder.build();
	        return wrapTemplate;
	    }
	    
	    
	    //I may not need this as this mainly adds brooklyn parameters and the name
	    //I will keep it for the time being
	    private EntitySpec<? extends Application> createWrapperApp(AssemblyTemplate template, BrooklynClassLoadingContext loader) {
	    	oCampComponentTemplateResolver resolver = oCampComponentTemplateResolver.Factory.newInstance(
 	            loader, buildWrapperAppTemplate(template));
	        EntitySpec<Application> wrapperSpec = resolver.resolveSpec(ImmutableSet.<String>of());
	        resetSpecIfTemplateHasNoExplicitParameters(template, wrapperSpec); // may not need to reset since I will not have brooklyn.parameters
	        // caller always sets WRAPPER_APP config; should we do it here?
	        return wrapperSpec;
	    }

		@Override
		public Assembly instantiate(AssemblyTemplate template, CampPlatform platform) {
			// TODO Auto-generated method stub
			return null;
		}

		

}
