# Supplementary material for: Cost-aware orchestration of applications over heterogeneous clouds
Source: PLoS One. 2020 Feb 18;15(2):e0228086. doi: 10.1371/journal.pone.0228086 (PMC7028274; doi:10.1371/journal.pone.0228086)
Supplement: S2 File — This zip file contains the implementation of the proposed system and its related files. (ZIP) [file pone.0228086.s002.zip › Code Backup/oCamp bkup/oCamp/src/kr/ac/hanyang/oCamp/camp/platform/oCampComponentTemplateResolver.java]

package kr.ac.hanyang.oCamp.camp.platform;
	import java.util.ArrayList;
	import java.util.Collection;
	import java.util.LinkedHashSet;
	import java.util.List;
	import java.util.Map;
	import java.util.ServiceLoader;
	import java.util.Set;
	import java.util.concurrent.atomic.AtomicBoolean;
	import javax.annotation.Nullable;
	import org.apache.brooklyn.api.entity.Entity;
	import org.apache.brooklyn.api.entity.EntitySpec;
	import org.apache.brooklyn.api.location.LocationSpec;
	import org.apache.brooklyn.api.mgmt.ManagementContext;
	import org.apache.brooklyn.api.mgmt.classloading.BrooklynClassLoadingContext;
	import org.apache.brooklyn.api.typereg.RegisteredType;
	import org.apache.brooklyn.camp.brooklyn.BrooklynCampConstants;
	import org.apache.brooklyn.camp.brooklyn.BrooklynCampReservedKeys;
import org.apache.brooklyn.camp.brooklyn.spi.creation.BrooklynComponentTemplateResolver;
import org.apache.brooklyn.camp.brooklyn.spi.creation.BrooklynEntityDecorationResolver;
	import org.apache.brooklyn.camp.brooklyn.spi.creation.BrooklynYamlLocationResolver;
	import org.apache.brooklyn.camp.brooklyn.spi.creation.BrooklynYamlTypeInstantiator;
	import org.apache.brooklyn.camp.brooklyn.spi.creation.EntitySpecConfiguration;
	import org.apache.brooklyn.camp.brooklyn.spi.creation.service.CampServiceSpecResolver;
	import org.apache.brooklyn.camp.brooklyn.spi.creation.service.ServiceTypeResolver;
	import org.apache.brooklyn.camp.brooklyn.spi.creation.service.ServiceTypeResolverAdaptor;
	import org.apache.brooklyn.camp.spi.AbstractResource;
	import org.apache.brooklyn.camp.spi.ApplicationComponentTemplate;
	import org.apache.brooklyn.camp.spi.AssemblyTemplate;
	import org.apache.brooklyn.camp.spi.PlatformComponentTemplate;
	import org.apache.brooklyn.config.ConfigKey;
	import org.apache.brooklyn.core.catalog.internal.CatalogUtils;
	import org.apache.brooklyn.core.config.ConfigKeys;
	import org.apache.brooklyn.core.mgmt.BrooklynTags;
	import org.apache.brooklyn.core.mgmt.BrooklynTaskTags;
	import org.apache.brooklyn.core.mgmt.EntityManagementUtils;
	import org.apache.brooklyn.core.mgmt.ManagementContextInjectable;
	import org.apache.brooklyn.core.mgmt.classloading.JavaBrooklynClassLoadingContext;
	import org.apache.brooklyn.core.resolve.entity.EntitySpecResolver;
	import org.apache.brooklyn.util.collections.MutableList;
	import org.apache.brooklyn.util.collections.MutableSet;
	import org.apache.brooklyn.util.core.config.ConfigBag;
	import org.apache.brooklyn.util.core.flags.FlagUtils;
	import org.apache.brooklyn.util.core.flags.FlagUtils.FlagConfigKeyAndValueRecord;
	import org.apache.brooklyn.util.core.task.Tasks;
	import org.apache.brooklyn.util.guava.Maybe;
	import org.apache.brooklyn.util.net.Urls;
	import org.apache.brooklyn.util.text.Strings;
	import org.slf4j.Logger;
	import org.slf4j.LoggerFactory;

	import com.google.common.base.Function;
	import com.google.common.collect.Iterables;
	import com.google.common.collect.Maps;

import kr.ac.hanyang.oCamp.core.mgmt.oCampConfigKeys;
import kr.ac.hanyang.oCamp.core.mgmt.oCampReservedKeys;

/*
	 * Licensed to the Apache Software Foundation (ASF) under one
	 * or more contributor license agreements.  See the NOTICE file
	 * distributed with this work for additional information
	 * regarding copyright ownership.  The ASF licenses this file
	 * to you under the Apache License, Version 2.0 (the
	 * "License"); you may not use this file except in compliance
	 * with the License.  You may obtain a copy of the License at
	 *
	 *     http://www.apache.org/licenses/LICENSE-2.0
	 *
	 * Unless required by applicable law or agreed to in writing,
	 * software distributed under the License is distributed on an
	 * "AS IS" BASIS, WITHOUT WARRANTIES OR CONDITIONS OF ANY
	 * KIND, either express or implied.  See the License for the
	 * specific language governing permissions and limitations
	 * under the License.
	 */

	import org.apache.brooklyn.api.entity.Application;
	import org.apache.brooklyn.api.internal.AbstractBrooklynObjectSpec;
	import org.apache.brooklyn.api.location.Location;
	import org.apache.brooklyn.api.policy.Policy;
	import org.apache.brooklyn.api.typereg.RegisteredTypeLoadingContext;
	import org.apache.brooklyn.camp.CampPlatform;
	import org.apache.brooklyn.camp.brooklyn.api.AssemblyTemplateSpecInstantiator;
	import org.apache.brooklyn.camp.spi.instantiate.AssemblyTemplateInstantiator;
	import org.apache.brooklyn.core.typereg.RegisteredTypes;
	import com.google.common.collect.ImmutableSet;

	public class oCampComponentTemplateResolver{

	/**
	 * This generates instances of a template resolver that use a {@link ServiceTypeResolver}
	 * to parse the {@code serviceType} line in the template.
	 */
	@SuppressWarnings("deprecation")  // Because of ServiceTypeResolver 
									  // I am reintroducing Service, Artifact and relationship resolution


	    private static final Logger log = LoggerFactory.getLogger(oCampComponentTemplateResolver.class);

	    private final BrooklynClassLoadingContext loader;
	    private final ManagementContext mgmt;
	    private final ConfigBag attrs;
	    private final Maybe<AbstractResource> template;
	    private final BrooklynYamlTypeInstantiator.Factory yamlLoader;
	    private final String type;
	    private final AtomicBoolean alreadyBuilt = new AtomicBoolean(false);
	    private final EntitySpecResolver serviceSpecResolver;

	    private oCampComponentTemplateResolver(BrooklynClassLoadingContext loader, ConfigBag attrs, AbstractResource optionalTemplate, String type) {
	    	this.loader = loader;
	        this.mgmt = loader.getManagementContext();
	        this.attrs = ConfigBag.newInstanceCopying(attrs);
	        this.template = Maybe.fromNullable(optionalTemplate);
	        this.yamlLoader = new BrooklynYamlTypeInstantiator.Factory(loader, this);
	        this.type = type;
	        this.serviceSpecResolver = new CampServiceSpecResolver(mgmt, getServiceTypeResolverOverrides());
	    }

	    
	    public static class Factory {

	        public static oCampComponentTemplateResolver newInstance(BrooklynClassLoadingContext context, Map<String, ?> childAttrs) {
	            return newInstance(context, ConfigBag.newInstance(childAttrs), null);
	        }

	        public static oCampComponentTemplateResolver newInstance(BrooklynClassLoadingContext context, AbstractResource template) {
	            return newInstance(context, ConfigBag.newInstance(template.getCustomAttributes()), template);
	        }

	        public static oCampComponentTemplateResolver newInstance(BrooklynClassLoadingContext context, String serviceType) {
	            return newInstance(context, ConfigBag.newInstance().configureStringKey("serviceType", serviceType), null);
	        }

	        private static oCampComponentTemplateResolver newInstance(BrooklynClassLoadingContext context, ConfigBag attrs, AbstractResource optionalTemplate) {
	            String type = getDeclaredType(null, optionalTemplate, attrs);
	            return new oCampComponentTemplateResolver(context, attrs, optionalTemplate, type);
	        }

	        
	        private static String getDeclaredType(String knownServiceType, AbstractResource optionalTemplate, @Nullable ConfigBag attrs) {
	            String type = knownServiceType;
	            if (type==null && optionalTemplate!=null) {
	                type = optionalTemplate.getType();
	                if (type.equals(AssemblyTemplate.CAMP_TYPE) || type.equals(PlatformComponentTemplate.CAMP_TYPE) || type.equals(ApplicationComponentTemplate.CAMP_TYPE))
	                    // ignore these values for the type; only subclasses are interesting
	                    type = null;
	            }
	            if (type==null) type = extractServiceTypeAttribute(attrs);
	            return type;
	        }

	        private static String extractServiceTypeAttribute(@Nullable ConfigBag attrs) {
	            return BrooklynYamlTypeInstantiator.InstantiatorFromKey.extractTypeName("service", attrs).orNull();
	        }
	    }

	    public boolean canResolve() {
	        return serviceSpecResolver.accepts(type, loader);
	    }

	    
	    
	    public <T extends Entity> EntitySpec<T> resolveSpec(Set<String> encounteredRegisteredTypeSymbolicNames) {
	        if (alreadyBuilt.getAndSet(true))
	            throw new IllegalStateException("Spec can only be used once: "+this);

	        EntitySpec<?> spec = serviceSpecResolver.resolve(type, loader, encounteredRegisteredTypeSymbolicNames);

	        if (spec == null) {
	            // Try to provide some troubleshooting details
	            final String msgDetails;
	            RegisteredType item = mgmt.getTypeRegistry().get(Strings.removeFromStart(type, "catalog:"));
	            String proto = Urls.getProtocol(type);
	            if (item != null && encounteredRegisteredTypeSymbolicNames.contains(item.getSymbolicName())) {
	                msgDetails = "Cycle between catalog items detected, starting from " + type +
	                        ". Other catalog items being resolved up the stack are " + encounteredRegisteredTypeSymbolicNames +
	                        ". Tried loading it as a Java class instead but failed.";
	            } else if (proto != null) {
	                msgDetails = "The reference " + type + " looks like a URL (running the CAMP Brooklyn assembly-template instantiator) but the protocol " +
	                        proto + " isn't white listed (" + BrooklynCampConstants.YAML_URL_PROTOCOL_WHITELIST + "). " +
	                        "It's also neither a catalog item nor a java type.";
	            } else {
	                msgDetails = "No resolver knew how to handle it. Using resolvers: " + serviceSpecResolver;
	            }
	            throw new IllegalStateException("Unable to create spec for type " + type + ". " + msgDetails);
	        }
	        spec = EntityManagementUtils.unwrapEntity(spec); // will have to remove this as camp apps are wrapped

	        populateSpec(spec, encounteredRegisteredTypeSymbolicNames);

	        @SuppressWarnings("unchecked")
	        EntitySpec<T> typedSpec = (EntitySpec<T>) spec;
	        return typedSpec;
	    }

	    private List<EntitySpecResolver> getServiceTypeResolverOverrides() {
	        List<EntitySpecResolver> overrides = new ArrayList<>();
	        ServiceLoader<ServiceTypeResolver> loader = ServiceLoader.load(ServiceTypeResolver.class, mgmt.getCatalogClassLoader());
	        for (ServiceTypeResolver resolver : loader) {
	          //FIXME overrides.add(new ServiceTypeResolverAdaptor(this, resolver));
	        }
	        return overrides;
	    }

	    @SuppressWarnings({ "unchecked", "unused" })
	    private <T extends Entity> void populateSpec(EntitySpec<T> spec, Set<String> encounteredRegisteredTypeIds) {
	        String name, source=null, templateId=null, planId=null;
	        if (template.isPresent()) {
	            name = template.get().getName();
	            templateId = template.get().getId();
	            source = template.get().getSourceCode();
	         
	            //spec.configure(template.get().getCustomAttributes());
	        } else {
	            name = (String)attrs.getStringKey("name");
	        }
	        planId = (String)attrs.getStringKey("planId");
	        if (planId==null)
	            planId = (String) attrs.getStringKey(BrooklynCampConstants.PLAN_ID_FLAG);
	        //if the template is an artifact or a relationship or a service then do something FIXME
	        Object member = attrs.getStringKey(oCampReservedKeys.MEMBER); 
	        if (member != null) {
	            //Iterable<Map<String,?>> children = (Iterable<Map<String,?>>)member;
	            Map<String,Object> memberAttrs = ((oCampPlatformComponentTemplate)member).getCustomAttributes(); 
	            oCampComponentTemplateResolver entityResolver = oCampComponentTemplateResolver.Factory.newInstance(loader, (oCampPlatformComponentTemplate)member);
	                // encounteredRegisteredTypeIds must contain the items currently being loaded (the dependency chain),
	                // but not parent items in this type already resolved.
	            EntitySpec<? extends Entity> memberSpec = entityResolver.resolveSpec(encounteredRegisteredTypeIds);
	            spec.configure(oCampConfigKeys.MEMBER, memberSpec);
	            
	                //spec.child(EntityManagementUtils.unwrapEntity(memberSpec));
	            
	        }
	        
	        

//	        if (source!=null) {
//	            spec.tag(BrooklynTags.newYamlSpecTag(source));
//	        }
//
//	        if (!Strings.isBlank(name))
//	            spec.displayName(name);
//	        if (templateId != null)
//	            spec.configure(BrooklynCampConstants.TEMPLATE_ID, templateId);
//	        if (planId != null)
//	            spec.configure(BrooklynCampConstants.PLAN_ID, planId);
//	        // locations should not be specified here so this may not be needed TODO
//	        List<LocationSpec<?>> locations = new BrooklynYamlLocationResolver(mgmt).resolveLocations(attrs.getAllConfig(), true);
//	        if (locations != null) {
//	            // override locations defined in the type if locations are specified here
//	            // empty list can be used by caller to clear, so they are inherited
//	            spec.clearLocations();
//	            spec.locationSpecs(locations);
//	        }
//	        //this adds policy, enrichers and initializers to the spec. 
//	        // not needed as yet.
	        decorateSpec(spec, encounteredRegisteredTypeIds);
	    }

	    private <T extends Entity> void decorateSpec(EntitySpec<T> spec, Set<String> encounteredRegisteredTypeIds) {
	        new BrooklynEntityDecorationResolver.PolicySpecResolver(yamlLoader).decorate(spec, attrs);
	        new BrooklynEntityDecorationResolver.EnricherSpecResolver(yamlLoader).decorate(spec, attrs);
	        new BrooklynEntityDecorationResolver.InitializerResolver(yamlLoader).decorate(spec, attrs);
	       // TODO new BrooklynEntityDecorationResolver.SpecParameterResolver(yamlLoader).decorate(spec, attrs);

	        configureEntityConfig(spec, encounteredRegisteredTypeIds);
	    }

	    @SuppressWarnings({ "unchecked", "rawtypes" })
	    private void configureEntityConfig(EntitySpec<?> spec, Set<String> encounteredRegisteredTypeIds) {
	        // first take *recognised* flags and config keys from the top-level, and put them in the bag (of brooklyn.config)
	        // attrs will contain only brooklyn.xxx properties when coming from BrooklynEntityMatcher.
	        // Any top-level flags will go into "brooklyn.flags". When resolving a spec from $brooklyn:entitySpec
	        // top level flags remain in place. Have to support both cases.

	        //ConfigBag bag = ConfigBag.newInstance((Map<Object, Object>) attrs.getStringKey(BrooklynCampReservedKeys.BROOKLYN_CONFIG));
	    	ConfigBag bag = ConfigBag.newInstanceCopying(attrs);
	        ConfigBag bagFlags = ConfigBag.newInstanceCopying(attrs);
	        if (attrs.containsKey(BrooklynCampReservedKeys.BROOKLYN_FLAGS)) { //FIXME
	            bagFlags.putAll((Map<String, Object>) attrs.getStringKey(BrooklynCampReservedKeys.BROOKLYN_FLAGS));
	        }

	        Collection<FlagConfigKeyAndValueRecord> topLevelApparentConfig = findAllFlagsAndConfigKeys(spec, bagFlags);
	        for (FlagConfigKeyAndValueRecord r: topLevelApparentConfig) {
	            if (r.getConfigKeyMaybeValue().isPresent())
	                bag.putIfAbsent((ConfigKey)r.getConfigKey(), r.getConfigKeyMaybeValue().get());
	            if (r.getFlagMaybeValue().isPresent())
	                bag.putAsStringKeyIfAbsent(r.getFlagName(), r.getFlagMaybeValue().get());
	        }

	        // now set configuration for all the items in the bag
	        Collection<FlagConfigKeyAndValueRecord> records = findAllFlagsAndConfigKeys(spec, bag);
	        Set<String> keyNamesUsed = new LinkedHashSet<String>();
	        for (FlagConfigKeyAndValueRecord r: records) {
	            if (r.getFlagMaybeValue().isPresent()) {
	                Object transformed = new SpecialFlagsTransformer(loader, encounteredRegisteredTypeIds).apply(r.getFlagMaybeValue().get());
	                spec.configure(r.getFlagName(), transformed);
	                keyNamesUsed.add(r.getFlagName());
	            }
	            if (r.getConfigKeyMaybeValue().isPresent()) {
	                Object transformed = new SpecialFlagsTransformer(loader, encounteredRegisteredTypeIds).apply(r.getConfigKeyMaybeValue().get());
	                spec.configure((ConfigKey<Object>)r.getConfigKey(), transformed);
	                keyNamesUsed.add(r.getConfigKey().getName());
	            }
	        }

	        // set unused keys as anonymous config keys -
	        // they aren't flags or known config keys, so must be passed as config keys in order for
	        // EntitySpec to know what to do with them (as they are passed to the spec as flags)
	        for (String key: MutableSet.copyOf(bag.getAllConfig().keySet())) {
	            // we don't let a flag with the same name as a config key override the config key
	            // (that's why we check whether it is used)
	            if (!keyNamesUsed.contains(key)) {
	                Object transformed = new SpecialFlagsTransformer(loader, encounteredRegisteredTypeIds).apply(bag.getStringKey(key));
	                spec.configure(ConfigKeys.newConfigKey(Object.class, key.toString()), transformed);
	            }
	        }
	    }

	    /**
	     * Searches for config keys in the type, additional interfaces and the implementation (if specified)
	     */
	    private Collection<FlagConfigKeyAndValueRecord> findAllFlagsAndConfigKeys(EntitySpec<?> spec, ConfigBag bagFlags) {
	        Set<FlagConfigKeyAndValueRecord> allKeys = MutableSet.of();
	        allKeys.addAll(FlagUtils.findAllFlagsAndConfigKeys(null, spec.getType(), bagFlags));
	        if (spec.getImplementation() != null) {
	            allKeys.addAll(FlagUtils.findAllFlagsAndConfigKeys(null, spec.getImplementation(), bagFlags));
	        }
	        for (Class<?> iface : spec.getAdditionalInterfaces()) {
	            allKeys.addAll(FlagUtils.findAllFlagsAndConfigKeys(null, iface, bagFlags));
	        }
	        allKeys.addAll(FlagUtils.findAllParameterConfigKeys(spec.getParameters(), bagFlags));
	        return allKeys;
	    }

	    private static class SpecialFlagsTransformer implements Function<Object, Object> {
	        protected final ManagementContext mgmt;
	        /* TODO find a way to make do without loader here?
	         * it is not very nice having to serialize it; but serialization of BLCL is now relatively clean.
	         *
	         * it is only used to instantiate classes, and now most types should be registered;
	         * the notable exception is when one entity in a bundle is creating another in the same bundle,
	         * it wants to use his bundle CLC to do that.  but we can set up some unique reference to the entity
	         * which can be used to find it from mgmt, rather than pass the loader.
	         */
	        private BrooklynClassLoadingContext loader = null;
	        private Set<String> encounteredRegisteredTypeIds;

	        public SpecialFlagsTransformer(BrooklynClassLoadingContext loader, Set<String> encounteredRegisteredTypeIds) {
	            this.loader = loader;
	            mgmt = loader.getManagementContext();
	            this.encounteredRegisteredTypeIds = encounteredRegisteredTypeIds;
	        }
	        @Override
	        public Object apply(Object input) {
	            if (input instanceof Map)
	                return transformSpecialFlags((Map<?, ?>)input);
	            else if (input instanceof Set<?>)
	                return MutableSet.copyOf(transformSpecialFlags((Iterable<?>)input));
	            else if (input instanceof List<?>)
	                return MutableList.copyOf(transformSpecialFlags((Iterable<?>)input));
	            else if (input instanceof Iterable<?>)
	                return transformSpecialFlags((Iterable<?>)input);
	            else
	                return transformSpecialFlags((Object)input);
	        }

	        protected Map<?, ?> transformSpecialFlags(Map<?, ?> flag) {
	            return Maps.transformValues(flag, this);
	        }

	        protected Iterable<?> transformSpecialFlags(Iterable<?> flag) {
	            return Iterables.transform(flag, this);
	        }

	        protected BrooklynClassLoadingContext getLoader() {
	            if (loader!=null) return loader;
	            // TODO currently loader will non-null unless someone has messed with the rebind files,
	            // but we'd like to get rid of it; ideally we'd have a reference to the entity.
	            // for now, this is a slightly naff way to do it, if we have to set loader=null as a workaround
	            Entity entity = BrooklynTaskTags.getTargetOrContextEntity(Tasks.current());
	            if (entity!=null) return CatalogUtils.getClassLoadingContext(entity);
	            return JavaBrooklynClassLoadingContext.create(mgmt);
	        }

	        /**
	         * Makes additional transformations to the given flag with the extra knowledge of the flag's management context.
	         * @return The modified flag, or the flag unchanged.
	         */
	        protected Object transformSpecialFlags(Object flag) {
	            if (flag instanceof EntitySpecConfiguration) {
	                EntitySpecConfiguration specConfig = (EntitySpecConfiguration) flag;
	                // TODO: This should called from BrooklynAssemblyTemplateInstantiator.configureEntityConfig
	                // And have transformSpecialFlags(Object flag, ManagementContext mgmt) drill into the Object flag if it's a map or iterable?
	                @SuppressWarnings("unchecked")
	                Map<String, Object> resolvedConfig = (Map<String, Object>)transformSpecialFlags(specConfig.getSpecConfiguration());
	                specConfig.setSpecConfiguration(resolvedConfig);
	                EntitySpec<?> entitySpec = Factory.newInstance(getLoader(), specConfig.getSpecConfiguration()).resolveSpec(encounteredRegisteredTypeIds);
	                
	                return EntityManagementUtils.unwrapEntity(entitySpec);
	            }
	            if (flag instanceof ManagementContextInjectable) {
	                log.debug("Injecting Brooklyn management context info object: {}", flag);
	                ((ManagementContextInjectable) flag).setManagementContext(loader.getManagementContext());
	            }

	            return flag;
	        }
	    }
}
