# Supplementary material for: Cost-aware orchestration of applications over heterogeneous clouds
Source: PLoS One. 2020 Feb 18;15(2):e0228086. doi: 10.1371/journal.pone.0228086 (PMC7028274; doi:10.1371/journal.pone.0228086)
Supplement: S2 File — This zip file contains the implementation of the proposed system and its related files. (ZIP) [file pone.0228086.s002.zip › Code Backup/oCamp bkup/oCamp/src/kr/ac/hanyang/oCamp/camp/platform/OCampEntityManagementUtils.java]

package kr.ac.hanyang.oCamp.camp.platform;

	import java.util.List;
	import java.util.Map.Entry;
import java.util.concurrent.TimeUnit;

import javax.annotation.Nullable;

	import java.util.Set;

	import org.apache.brooklyn.api.entity.Application;
	import org.apache.brooklyn.api.entity.Entity;
	import org.apache.brooklyn.api.entity.EntitySpec;
	import org.apache.brooklyn.api.mgmt.ManagementContext;
	import org.apache.brooklyn.api.mgmt.Task;
	import org.apache.brooklyn.api.mgmt.classloading.BrooklynClassLoadingContext;
	import org.apache.brooklyn.api.objs.SpecParameter;
	import org.apache.brooklyn.camp.CampPlatform;
	import org.apache.brooklyn.camp.brooklyn.BrooklynCampReservedKeys;
	import org.apache.brooklyn.camp.brooklyn.spi.creation.BrooklynAssemblyTemplateInstantiator;
	import org.apache.brooklyn.camp.spi.Assembly;
	import org.apache.brooklyn.camp.spi.AssemblyTemplate;
	import org.apache.brooklyn.camp.spi.AssemblyTemplate.Builder;
	import org.apache.brooklyn.camp.spi.PlatformComponentTemplate;
	import org.apache.brooklyn.camp.spi.collection.ResolvableLink;
	import org.apache.brooklyn.camp.spi.instantiate.AssemblyTemplateInstantiator;
	import org.apache.brooklyn.core.config.BasicConfigKey;
	import org.apache.brooklyn.core.entity.Attributes;
	import org.apache.brooklyn.core.entity.Entities;
	import org.apache.brooklyn.core.mgmt.EntityManagementUtils;
	import org.apache.brooklyn.core.mgmt.HasBrooklynManagementContext;
	import org.apache.brooklyn.core.mgmt.classloading.JavaBrooklynClassLoadingContext;
	import org.apache.brooklyn.util.collections.MutableList;
	import org.apache.brooklyn.util.collections.MutableMap;
	import org.apache.brooklyn.util.collections.MutableSet;
	import org.apache.brooklyn.util.core.flags.TypeCoercions;
	import org.apache.brooklyn.util.time.Duration;
	import org.slf4j.Logger;
	import org.slf4j.LoggerFactory;

	import com.google.common.collect.ImmutableList;
	import com.google.common.collect.ImmutableSet;
	import com.google.common.collect.Lists;

	import kr.ac.hanyang.oCamp.camp.platform.oCampPlatform.oCampPlatformTransaction;
	import kr.ac.hanyang.oCamp.camp.spi.PolicyManager;
	import kr.ac.hanyang.oCamp.camp.spi.PolicyManagerTemplate;
	import kr.ac.hanyang.oCamp.camp.spi.oCampAssemblyTemplate;
import kr.ac.hanyang.oCamp.core.traits.oCampEnableable;
import kr.ac.hanyang.oCamp.core.traits.oCampStartable;
	import kr.ac.hanyang.oCamp.entities.BasicOCampApplicationImpl;
	import kr.ac.hanyang.oCamp.entities.policies.PolicyManagerImpl;
	import kr.ac.hanyang.oCamp.entities.policies.objs.ConstraintProperties;
	import kr.ac.hanyang.oCamp.entities.requirements.IService;

	public class OCampEntityManagementUtils { 

		private static final Logger log = LoggerFactory.getLogger(BrooklynAssemblyTemplateInstantiator.class);

		public static final String NEVER_UNWRAP_APPS_PROPERTY = "wrappedApp"; 
	
		private static List<EntitySpec<?>> artifactList = Lists.newArrayList();
		
		public static Application instantiateApp(AssemblyTemplate template, CampPlatform platform) {
				// TODO Auto-generated method stub
				if (template instanceof PolicyManagerTemplate)
					return instantiatePolicyManager(template, platform);
				else
					return instantiateAssembly(template, platform);
		}
		
		public static Application instantiateAssembly(AssemblyTemplate template, CampPlatform platform) {		
		    Application app = create(template, platform);
		    return app;
		}
		
		public static Application instantiatePolicyManager(AssemblyTemplate template, CampPlatform platform) {
	        Application polMgr = create(template, platform);    	        
	        return polMgr;
	    }
		
		
		public static <T extends Application> CreationResult<T,Void> startup(T app) {
			 	log.info("****** Application Startup*********");
			 	//if (app instanceof PolicyManager){
			 	//	return CreationResult.of(app, null);
			 	//}
		        
			 	Task<Void> task = Entities.invokeEffector(app, app, oCampStartable.STARTUP);
			 	task.blockUntilEnded();
		        return CreationResult.of(app, task);
		    }
		 
		  public static class CreationResult<T,U> {
		        private final T thing;
		        @Nullable private final Task<U> task;
		        public CreationResult(T thing, Task<U> task) {
		            super();
		            this.thing = thing;
		            this.task = task;
		        }
		        
		        protected static <T,U> CreationResult<T,U> of(T thing, @Nullable Task<U> task) {
		            return new CreationResult<T,U>(thing, task);
		        }
		        
		        /** returns the thing/things created */
		        @Nullable public T get() { return thing; }
		        /** associated task, ie the one doing the creation/starting */
		        public Task<U> task() { return task; }
		        public CreationResult<T,U> blockUntilComplete(Duration timeout) { if (task!=null) task.blockUntilEnded(timeout); return this; }
		        public CreationResult<T,U> blockUntilComplete() { if (task!=null) task.blockUntilEnded(); return this; }
		    }

		    private static Application create(AssemblyTemplate template, CampPlatform platform) {
		        ManagementContext mgmt = getManagementContext(platform);
		        BrooklynClassLoadingContext loader = JavaBrooklynClassLoadingContext.create(mgmt);
		        EntitySpec<? extends Application> spec = createApplicationSpec(template, platform, loader, MutableSet.<String>of());
		        Application instance = mgmt.getEntityManager().createEntity(spec);

		        log.info("CAMP created '{}'", instance);
		        return instance;
		    }
		    
		    
		    public static List<EntitySpec<?>> createComponentSpecs(
		            AssemblyTemplate template,
		            CampPlatform platform, BrooklynClassLoadingContext itemLoader,
		            Set<String> encounteredRegisteredTypeIds) {
		        return buildTemplateArtifactsOrServiceAsSpecs(itemLoader, template, platform, encounteredRegisteredTypeIds);
		    }
		   
		    
		    
		    public static EntitySpec<? extends Application> createApplicationSpec(
		            AssemblyTemplate template,
		            CampPlatform platform,
		            BrooklynClassLoadingContext loader,
		            Set<String> encounteredTypeSymbolicNames) {
		        log.debug("CAMP creating application instance for {} ({})", template.getId(), template);

		        EntitySpec<? extends Application> app = /*CampInternalUtils.*/createWrapperApp(template, loader);
		        app.configure(EntityManagementUtils.WRAPPER_APP_MARKER, Boolean.TRUE);
		        
		        List<EntitySpec<?>>	 childSpecs = createComponentSpecs(template, platform, loader, encounteredTypeSymbolicNames);
		        
		        for (EntitySpec<?> childSpec : childSpecs) {
		            app.child(EntityManagementUtils.unwrapEntity(childSpec));   
		        }
		        
		        
//		        if (allowedToUnwrap(template, app)) {
//		            app = EntityManagementUtils.unwrapApplication(app);
//		        }

		        return app;
		    }
		    

		    private static boolean allowedToUnwrap(AssemblyTemplate template, EntitySpec<? extends Application> app) {
		        return !(Boolean.TRUE.equals(TypeCoercions.coerce(template.getCustomAttributes().get(NEVER_UNWRAP_APPS_PROPERTY), Boolean.class)));
		    }
		    
		    
		    private static List<EntitySpec<?>> buildTemplateArtifactsOrServiceAsSpecs(BrooklynClassLoadingContext loader, AssemblyTemplate template, CampPlatform platform, Set<String> encounteredRegisteredTypeIds) {
		        List<EntitySpec<?>> result = Lists.newArrayList();

		        //for (PlatformComponentTemplate pctl: (List)template.getPlatformComponentTemplates())
		        
		        for (ResolvableLink<PlatformComponentTemplate> ctl: template.getPlatformComponentTemplates().links()) {
		            //use link's get id to and its resource provider to get the item i.e. resolve()
		        	// the item will be the platform component template
		        	
		        	PlatformComponentTemplate appChildComponentTemplate = ctl.resolve();
		            oCampComponentTemplateResolver entityResolver = oCampComponentTemplateResolver.Factory.newInstance(loader, appChildComponentTemplate);
		            //get the type of the component
		            // if the component is an artifact then try to find the requirements
		            // then for each requirement find the service
		            // add the service as a child spec.
		            
		            
		            //appChildComponentTemplate.getType();
		            
		            if(appChildComponentTemplate.getType().contains("ActionGroup")){
		            	EntitySpec<?> spec = entityResolver.resolveSpec(encounteredRegisteredTypeIds);
		            	spec.children(buildRecSpecs(loader, (oCampPlatformComponentTemplate)appChildComponentTemplate, encounteredRegisteredTypeIds));
		            	result.add(spec);
		            }else{
		            	//this is a policy or policyManager component we need to create and link
		            	// this is not needed. no need to separate
		            	EntitySpec<?> spec = entityResolver.resolveSpec(encounteredRegisteredTypeIds);
		            	spec.children(buildReqSpec(loader, (oCampPlatformComponentTemplate)appChildComponentTemplate, encounteredRegisteredTypeIds));
		            	result.add(spec);
		            	
		            }
		            //System.out.println(spec.getType());
		            //result.add(spec);
		        }
		        return result;
		    }
		    
		    private static List<EntitySpec<?>> buildReqSpec(BrooklynClassLoadingContext loader, oCampPlatformComponentTemplate pctl, Set<String> encounteredRegisteredTypeIds){
		    	List<EntitySpec<?>> result = Lists.newArrayList();
		    	for (ResolvableLink<PlatformComponentTemplate> ctl: pctl.getPlatformComponentTemplates().links()) {
		    		PlatformComponentTemplate appChildComponentTemplate = ctl.resolve();
		    		//should not just launch new instance. need to determine if it was already built.
		    		oCampComponentTemplateResolver entityResolver = oCampComponentTemplateResolver.Factory.newInstance(loader, appChildComponentTemplate);
		    		EntitySpec<?> spec = entityResolver.resolveSpec(encounteredRegisteredTypeIds);
		    		//EntitySpec<?> childSpec = buildTemplateSpecRec(loader, (oCampPlatformComponentTemplate)appChildComponentTemplate, encounteredRegisteredTypeIds);
		    		spec.child(buildTemplateSpecRec(loader, (oCampPlatformComponentTemplate)appChildComponentTemplate, encounteredRegisteredTypeIds));
		    		result.add(spec);
		    	}
		    	return result;
		    }
		    
		  //TODO need to complete this method
		    private static EntitySpec<?> buildTemplateSpecRec(BrooklynClassLoadingContext loader, oCampPlatformComponentTemplate pctl, Set<String> encounteredRegisteredTypeIds){
		    	//List<EntitySpec<?>> result = Lists.newArrayList();
		    	for (ResolvableLink<PlatformComponentTemplate> ctl: pctl.getPlatformComponentTemplates().links()) {
		    		PlatformComponentTemplate appChildComponentTemplate = ctl.resolve();
		    		//should not just launch new instance. need to determine if it was already built.
		    		oCampComponentTemplateResolver entityResolver = oCampComponentTemplateResolver.Factory.newInstance(loader, appChildComponentTemplate);
		    		EntitySpec<?> spec = entityResolver.resolveSpec(encounteredRegisteredTypeIds);
		    		EntitySpec<?> childSpec = buildTemplateSpecRec(loader, (oCampPlatformComponentTemplate)appChildComponentTemplate, encounteredRegisteredTypeIds);
		    		if (childSpec == null && spec.getConfig().containsKey(new BasicConfigKey<String>(String.class,"content"))){
			    		//if (childSpec.getChildren().isEmpty()){
			    			//the this is an Artifact see if it exists before.
			    			for(EntitySpec<?> artSpec:artifactList){
			    				if (spec.getConfig().get(new BasicConfigKey<String>(String.class,"camp.template.id")) != null)
				    				if(artSpec.getConfig().get(new BasicConfigKey<String>(String.class,"camp.template.id"))
				    						.equals(spec.getConfig().get(new BasicConfigKey<String>(String.class,"camp.template.id")))){
				    					//found the artifact in the list
				    					return artSpec;
				    				}
			    			}
			    			artifactList.add(spec);
			    			return spec;
			    		//}/*else{
				    		//spec.child(childSpec);
				    		
				    		//result.add(spec);
			    		//}//*/
		    		}
		    		return spec;
		    	}
		    	return null;//result;
		    }
		    
		    private static List<EntitySpec<?>> buildRecSpecs(BrooklynClassLoadingContext loader, oCampPlatformComponentTemplate pctl, Set<String> encounteredRegisteredTypeIds){
		    	List<EntitySpec<?>> result = Lists.newArrayList();
		    	for (ResolvableLink<PlatformComponentTemplate> ctl: pctl.getPlatformComponentTemplates().links()) {
		    		PlatformComponentTemplate appChildComponentTemplate = ctl.resolve();
		    		//should not just launch new instance. need to determine if it was already built.
		    		oCampComponentTemplateResolver entityResolver = oCampComponentTemplateResolver.Factory.newInstance(loader, appChildComponentTemplate);
		    		EntitySpec<?> spec = entityResolver.resolveSpec(encounteredRegisteredTypeIds);
		    		spec.children(buildRecSpecs(loader, (oCampPlatformComponentTemplate)appChildComponentTemplate, encounteredRegisteredTypeIds));
		    		result.add(spec);
		    	}
		    	return result;
		    }


		    private static ManagementContext getManagementContext(CampPlatform platform) {
		        return ((HasBrooklynManagementContext)platform).getBrooklynManagementContext();
		    } 
		    
		    // Extra helpers taken from CampInternalUtils
		    
		    private static void resetSpecIfTemplateHasNoExplicitParameters(AssemblyTemplate template, EntitySpec<? extends Application> wrapperSpec) {
		        if (!template.getCustomAttributes().containsKey(BrooklynCampReservedKeys.BROOKLYN_PARAMETERS)) {
		            // Clear out default parameters (coming from the wrapper app's class) so they don't overwrite the entity's params on unwrap.
		            wrapperSpec.parameters(ImmutableList.<SpecParameter<?>>of());
		        }
		    }

		    
		    private static AssemblyTemplate buildWrapperAppTemplate(AssemblyTemplate template) {
		        Builder<? extends AssemblyTemplate> builder = AssemblyTemplate.builder();
		        if (template.getCustomAttributes().containsKey("policyMgr"))
		        	builder.type("brooklyn:" + PolicyManagerImpl.class.getName());
		        else
		        	builder.type("brooklyn:" + BasicOCampApplicationImpl.class.getName());  //FIXME leaving brooklyn tags for now 
		        builder.id(template.getId());
		        builder.name(template.getName());
		        builder.sourceCode(template.getSourceCode());
		        for (Entry<String, Object> entry : template.getCustomAttributes().entrySet()) {
		            builder.customAttribute(entry.getKey(), entry.getValue());
		        }
		        builder.instantiator(template.getInstantiator());
		        AssemblyTemplate wrapTemplate = builder.build();
		        return wrapTemplate;
		    }
		    
		    
		    //I may not need this as this mainly adds brooklyn parameters and the name
		    //I will keep it for the time being
		    private static EntitySpec<? extends Application> createWrapperApp(AssemblyTemplate template, BrooklynClassLoadingContext loader) {
		    	oCampComponentTemplateResolver resolver = oCampComponentTemplateResolver.Factory.newInstance(
	 	            loader, buildWrapperAppTemplate(template));
		        EntitySpec<Application> wrapperSpec = resolver.resolveSpec(ImmutableSet.<String>of());
		        resetSpecIfTemplateHasNoExplicitParameters(template, wrapperSpec); // may not need to reset since I will not have brooklyn.parameters
		        // caller always sets WRAPPER_APP config; should we do it here?
		        return wrapperSpec;
		    }


			

	

}
