# Supplementary material for: Cost-aware orchestration of applications over heterogeneous clouds
Source: PLoS One. 2020 Feb 18;15(2):e0228086. doi: 10.1371/journal.pone.0228086 (PMC7028274; doi:10.1371/journal.pone.0228086)
Supplement: S2 File — This zip file contains the implementation of the proposed system and its related files. (ZIP) [file pone.0228086.s002.zip › Code Backup/oCamp bkup/oCamp/src/kr/ac/hanyang/oCamp/camp/platform/oCampPlatformLauncher.java]

package kr.ac.hanyang.oCamp.camp.platform;

import org.apache.brooklyn.api.mgmt.ManagementContext;
import org.apache.brooklyn.camp.spi.PlatformRootSummary;
import kr.ac.hanyang.oCamp.core.mgmt.BaseEntityManager;

public class oCampPlatformLauncher{

	
	private oCampPlatform platform;
	private ManagementContext mgmt;
	
	public oCampPlatformLauncher launch() {
		if (platform != null)
			//throw new Exception("platform already exists!"); // will have to fix this
			System.out.println("There is an exception here. the platform already exists");
		if (mgmt == null)
			mgmt = new BaseEntityManager();
			
		platform = new oCampPlatform(PlatformRootSummary.builder().name("oCAMP Platform").build(),
                getManagement());
		((BaseEntityManager) mgmt).setParentPlatform(platform);
		
		return this;
	}
	
	public oCampPlatformLauncher useManagementContext(ManagementContext mgmt){
		this.mgmt = mgmt;
		return this;
	}
	
	public oCampPlatform getCampPlatform(){
		return platform;
	}
	
	ManagementContext getManagement(){
		return mgmt;
	}
	
}
