# Supplementary material for: Cost-aware orchestration of applications over heterogeneous clouds
Source: PLoS One. 2020 Feb 18;15(2):e0228086. doi: 10.1371/journal.pone.0228086 (PMC7028274; doi:10.1371/journal.pone.0228086)
Supplement: S2 File — This zip file contains the implementation of the proposed system and its related files. (ZIP) [file pone.0228086.s002.zip › Code Backup/oCamp bkup/oCamp/src/kr/ac/hanyang/oCamp/camp/platform/oCampReserved.java]

package kr.ac.hanyang.oCamp.camp.platform;

import org.apache.brooklyn.config.ConfigKey;
import org.apache.brooklyn.core.config.ConfigKeys;

public interface oCampReserved {
	public static final String OCAMP_PREFIX = "kr.ac.hanyang.oCamp.";
	public static final String POLICYMGR_PREFIX = "kr.ac.hanyang.oCamp.entities.policies.";
	public static final String POLICY_PREFIX = "kr.ac.hanyang.oCamp.entities.policies.objs.";
	public static final String SERVICE_PREFIX = "kr.ac.hanyang.oCamp.entities.services.";
	public static final String TRANSITION_PREFIX = "kr.ac.hanyang.oCamp.entities.transitions.";
	
	public static final ConfigKey IS_POLMGR = ConfigKeys.newBooleanConfigKey("is.policy.mgr");
}
