# Supplementary material for: Cost-aware orchestration of applications over heterogeneous clouds
Source: PLoS One. 2020 Feb 18;15(2):e0228086. doi: 10.1371/journal.pone.0228086 (PMC7028274; doi:10.1371/journal.pone.0228086)
Supplement: S2 File — This zip file contains the implementation of the proposed system and its related files. (ZIP) [file pone.0228086.s002.zip › Code Backup/oCamp bkup/oCamp/src/kr/ac/hanyang/oCamp/camp/platform/test.yaml]

#
# Licensed to the Apache Software Foundation (ASF) under one
# or more contributor license agreements.  See the NOTICE file
# distributed with this work for additional information
# regarding copyright ownership.  The ASF licenses this file
# to you under the Apache License, Version 2.0 (the
# "License"); you may not use this file except in compliance
# with the License.  You may obtain a copy of the License at
#
#  http://www.apache.org/licenses/LICENSE-2.0
#
# Unless required by applicable law or agreed to in writing,
# software distributed under the License is distributed on an
# "AS IS" BASIS, WITHOUT WARRANTIES OR CONDITIONS OF ANY
# KIND, either express or implied.  See the License for the
# specific language governing permissions and limitations
# under the License.
#
Camp_Version: CAMP 1.1
name: Simple PHP

artifacts:
- type: kr.ac.hanyang.entities.artifacts.War
  content: {href: webapp.war}
  requirements:
  - type: kr.ac.hanyang.entities.requirements.HostedOn
    fulfillment: ApacheServer
    
  - type: kr.ac.hanyang.entities.requirements.ConnectsTo
    port: 3306
    fulfillment: MySQLServer
    
- type: kr.ac.hanyang.entities.artifacts.SQL
  content: {href: webshop_database.sql}
  requirements:
  - type: kr.ac.hanyang.entities.requirements.HostedOn
    server.port: 3306
    fulfillment: MySQLServer   

services:
  - 
    name: ApacheServer
    characteristics:
      - characteristic_type: kr.ac.hanyang.entities.services.Tomcat7
        postInstallCommand: "apt-get install php5 libapache2-mod-php5 php5-mcrypt"
  - 
    name: MySQLServer
    characteristics:
      - characteristic_type: kr.ac.hanyang.entities.services.MySQL      
        mysql.port: 3306    
      
        
        
     
