# Supplementary material for: Cost-aware orchestration of applications over heterogeneous clouds
Source: PLoS One. 2020 Feb 18;15(2):e0228086. doi: 10.1371/journal.pone.0228086 (PMC7028274; doi:10.1371/journal.pone.0228086)
Supplement: S2 File — This zip file contains the implementation of the proposed system and its related files. (ZIP) [file pone.0228086.s002.zip › Code Backup/oCamp bkup/oCamp/src/kr/ac/hanyang/oCamp/camp/spi/oCampAbstractPlatformTransaction.java]

package kr.ac.hanyang.oCamp.camp.spi;

import org.apache.brooklyn.camp.spi.PlatformTransaction;

public abstract class oCampAbstractPlatformTransaction extends PlatformTransaction{

	@Override
	public abstract void commit();
	
	public PlatformTransaction add(PolicyManagerTemplate pmct) {
        additions.add(pmct);
        return this;
    }
	
	public PlatformTransaction add(ServiceComponentTemplate scomp){
		additions.add(scomp);
		return this;
	}
	
}
