# Supplementary material for: Cost-aware orchestration of applications over heterogeneous clouds
Source: PLoS One. 2020 Feb 18;15(2):e0228086. doi: 10.1371/journal.pone.0228086 (PMC7028274; doi:10.1371/journal.pone.0228086)
Supplement: S2 File — This zip file contains the implementation of the proposed system and its related files. (ZIP) [file pone.0228086.s002.zip › Code Backup/oCamp bkup/oCamp/src/kr/ac/hanyang/oCamp/camp/spi/ServiceComponentTemplate.java]

package kr.ac.hanyang.oCamp.camp.spi;

import org.apache.brooklyn.camp.spi.AbstractResource;

public class ServiceComponentTemplate extends AbstractResource {

	    public static final String CAMP_TYPE = "ServiceComponentTemplate";
	    static { assert CAMP_TYPE.equals(ServiceComponentTemplate.class.getSimpleName()); }
	    
	    /** Use {@link #builder()} to create */
	    protected ServiceComponentTemplate() {}

	    
	    // no fields beyond basic resource
	    
	    
	    // builder
	    
	    public static Builder<? extends ServiceComponentTemplate> builder() {
	        return new ServiceComponentTemplate().new Builder<ServiceComponentTemplate>(CAMP_TYPE);
	    }
	    
	    public class Builder<T extends ServiceComponentTemplate> extends AbstractResource.Builder<T,Builder<T>> {
	        
	        protected Builder(String type) { super(type); }
	        

	    }

}
