# Supplementary material for: Cost-aware orchestration of applications over heterogeneous clouds
Source: PLoS One. 2020 Feb 18;15(2):e0228086. doi: 10.1371/journal.pone.0228086 (PMC7028274; doi:10.1371/journal.pone.0228086)
Supplement: S2 File — This zip file contains the implementation of the proposed system and its related files. (ZIP) [file pone.0228086.s002.zip › Code Backup/oCamp bkup/oCamp/src/kr/ac/hanyang/oCamp/core/mgmt/oCampEffectors.java]

package kr.ac.hanyang.oCamp.core.mgmt;

import kr.ac.hanyang.oCamp.core.traits.Scalable;
import org.apache.brooklyn.api.effector.Effector;
import org.apache.brooklyn.core.entity.BrooklynConfigKeys;
import org.apache.brooklyn.core.entity.trait.Startable;
import org.apache.brooklyn.entity.webapp.JavaWebAppService;

import kr.ac.hanyang.oCamp.core.traits.Movable;
import kr.ac.hanyang.oCamp.core.traits.oCampBurstable;
import kr.ac.hanyang.oCamp.core.traits.oCampStartable;

public class oCampEffectors extends BrooklynConfigKeys {
	
	public static final Effector<Void> STARTUP = oCampStartable.STARTUP;
	
	public static final Effector<Void> START = Startable.START;
	public static final Effector<Void> STOP = Startable.STOP;
	public static final Effector<Void> RESTART = Startable.RESTART;
	public static final Effector<Void> MOVE = Movable.MOVE;
	
	public static final Effector<Void> DEPLOY = JavaWebAppService.CanDeployAndUndeploy.DEPLOY;
	public static final Effector<Void> UNDEPLOY = JavaWebAppService.CanDeployAndUndeploy.UNDEPLOY;
	public static final Effector<Void> REDEPLOY = JavaWebAppService.CanRedeployAll.REDEPLOY_ALL;
	
	public static final Effector<Void> SCALE_UP = Scalable.SCALE_UP;
	public static final Effector<Void> SCALE_DOWN = Scalable.SCALE_DOWN;

	public static final Effector<Void> BURST_ABOVE = oCampBurstable.BURST_ABOVE;
}
