# Supplementary material for: Cost-aware orchestration of applications over heterogeneous clouds
Source: PLoS One. 2020 Feb 18;15(2):e0228086. doi: 10.1371/journal.pone.0228086 (PMC7028274; doi:10.1371/journal.pone.0228086)
Supplement: S2 File — This zip file contains the implementation of the proposed system and its related files. (ZIP) [file pone.0228086.s002.zip › Code Backup/oCamp bkup/oCamp/src/kr/ac/hanyang/oCamp/core/mgmt/oCampReservedKeys.java]

package kr.ac.hanyang.oCamp.core.mgmt;

public interface oCampReservedKeys {
	
	public static final String MEMBER = "member";
	public static final String[] PATHS = {"/kr/ac/hanyang/oCamp/entities/services","/kr/ac/hanyang/oCamp/entities/artifacts","/kr/ac/hanyang/oCamp/entities/requirements"};
	public static final String CLASSPATH = "/Users/kena/git/oCamp/target/classes";//"C:/Users/kenax/git/oCamp/target/classes";
	public static final String PREFIX = "kr/ac/hanyang/";//"kr\\ac\\hanyang\\"; 
	public static final String[] OMIT = {"BasicOCampArtifact","BasicOCampService","ISoftwareProcess","SoftwareProcess","Ansible","IConnectable","IDeployable","IEntity","IExecutable","IService"};
	
}
