# Supplementary material for: Cost-aware orchestration of applications over heterogeneous clouds
Source: PLoS One. 2020 Feb 18;15(2):e0228086. doi: 10.1371/journal.pone.0228086 (PMC7028274; doi:10.1371/journal.pone.0228086)
Supplement: S2 File — This zip file contains the implementation of the proposed system and its related files. (ZIP) [file pone.0228086.s002.zip › Code Backup/oCamp bkup/oCamp/src/kr/ac/hanyang/oCamp/core/traits/oCampBurstable.java]

package kr.ac.hanyang.oCamp.core.traits;

import org.apache.brooklyn.core.effector.EffectorBody;
import org.apache.brooklyn.core.effector.Effectors;
import org.apache.brooklyn.core.effector.MethodEffector;
import org.apache.brooklyn.core.entity.trait.Startable;
import org.apache.brooklyn.util.core.config.ConfigBag;

public interface oCampBurstable {

	public static class BurstAboveEffectorBody extends EffectorBody<Void> {

		@Override public Void call(ConfigBag parameters) {
			//parameters.put(SIZE, entity().getManagementContext().getLocationRegistry().getListOfLocationsManaged(parameters.get(LOCATION)));
			return new MethodEffector<Void>(Scalable.class, "burst.above").call(entity(), parameters.getAllConfig());
		}
	}

	org.apache.brooklyn.api.effector.Effector<Void> BURST_ABOVE = Effectors.effector(new MethodEffector<Void>(Scalable.class, "burstAbove"))
			// override start to take strings etc
			.impl(new BurstAboveEffectorBody())
			.build();

	@org.apache.brooklyn.core.annotation.Effector(description="burst above the cpu baseline")
	void burstAbove(); //no parameter is required
    
}
