# Supplementary material for: Cost-aware orchestration of applications over heterogeneous clouds
Source: PLoS One. 2020 Feb 18;15(2):e0228086. doi: 10.1371/journal.pone.0228086 (PMC7028274; doi:10.1371/journal.pone.0228086)
Supplement: S2 File — This zip file contains the implementation of the proposed system and its related files. (ZIP) [file pone.0228086.s002.zip › Code Backup/oCamp bkup/oCamp/src/kr/ac/hanyang/oCamp/core/traits/oCampStartable.java]

package kr.ac.hanyang.oCamp.core.traits;

import java.util.Collection;

import org.apache.brooklyn.api.location.Location;
import org.apache.brooklyn.config.ConfigKey;
import org.apache.brooklyn.core.annotation.EffectorParam;
import org.apache.brooklyn.core.config.ConfigKeys;
import org.apache.brooklyn.core.effector.EffectorBody;
import org.apache.brooklyn.core.effector.Effectors;
import org.apache.brooklyn.core.effector.MethodEffector;
import org.apache.brooklyn.core.entity.trait.Startable;
import org.apache.brooklyn.util.core.config.ConfigBag;

public interface oCampStartable extends Startable {
	 
	public static class StartUpEffectorBody extends EffectorBody<Void> {
//		public static final ConfigKey<Object> LOCATION = ConfigKeys.newConfigKey(Object.class, "locations",
//				"The location or locations to start in, as a string, a location object, a list of strings, "
//						+ "or a list of location objects");
		@Override public Void call(ConfigBag parameters) {
			//parameters.put(LOCATION, entity().getManagementContext().getLocationRegistry().getListOfLocationsManaged(parameters.get(LOCATION)));
			return new MethodEffector<Void>(oCampStartable.class, "startup").call(entity(), parameters.getAllConfig());
		}
	}
	
    org.apache.brooklyn.api.effector.Effector<Void> STARTUP = Effectors.effector(new MethodEffector<Void>(oCampStartable.class, "startup"))
            // override start to take strings etc
            //.parameter(StartUpEffectorBody.LOCATION)
            .impl(new StartUpEffectorBody())
            .build();
	
    @org.apache.brooklyn.core.annotation.Effector(description="Start the process/service represented by an entity")
    void startup(/*@EffectorParam(name="locations") Collection<? extends Location> locations*/);
    
}
