# Supplementary material for: Cost-aware orchestration of applications over heterogeneous clouds
Source: PLoS One. 2020 Feb 18;15(2):e0228086. doi: 10.1371/journal.pone.0228086 (PMC7028274; doi:10.1371/journal.pone.0228086)
Supplement: S2 File — This zip file contains the implementation of the proposed system and its related files. (ZIP) [file pone.0228086.s002.zip › Code Backup/oCamp bkup/oCamp/src/kr/ac/hanyang/oCamp/entities/artifacts/SoftwareImpl.java]

package kr.ac.hanyang.oCamp.entities.artifacts;

import org.apache.brooklyn.core.entity.trait.Startable;
import org.slf4j.Logger;
import org.slf4j.LoggerFactory;

import kr.ac.hanyang.oCamp.entities.services.BasicOCampArtifactImpl;
import kr.ac.hanyang.oCamp.entities.services.BasicOCampArtifact;

public class SoftwareImpl<T> extends BasicOCampArtifactImpl<Object> implements Startable, Software{
	private static final Logger log = LoggerFactory.getLogger(SoftwareImpl.class);
	
	boolean connectedSensors = false; // not sure if I need sensors as yet
	
	public SoftwareImpl(){
		super();
	}
	
	public void init(){
		super.init();
	}

	@Override
	public String[] getRequirements() {
		// TODO Auto-generated method stub
		String[] result = new String[BasicOCampArtifact.REQUIREMENTS.length+Software.REQUIREMENTS.length];
		System.arraycopy(BasicOCampArtifact.REQUIREMENTS, 0, result, 0, BasicOCampArtifact.REQUIREMENTS.length);
		System.arraycopy(Software.REQUIREMENTS, 0, result, BasicOCampArtifact.REQUIREMENTS.length, Software.REQUIREMENTS.length); 
		return result;
	}

	
//	@Override
//	protected BrooklynObjectInternal configure(Map<?, ?> flags) {
//		// TODO Auto-generated method stub
//		return null;
//	}

}
