# Supplementary material for: Cost-aware orchestration of applications over heterogeneous clouds
Source: PLoS One. 2020 Feb 18;15(2):e0228086. doi: 10.1371/journal.pone.0228086 (PMC7028274; doi:10.1371/journal.pone.0228086)
Supplement: S2 File — This zip file contains the implementation of the proposed system and its related files. (ZIP) [file pone.0228086.s002.zip › Code Backup/oCamp bkup/oCamp/src/kr/ac/hanyang/oCamp/entities/artifacts/War.java]

package kr.ac.hanyang.oCamp.entities.artifacts;

import org.apache.brooklyn.api.catalog.Catalog;
import org.apache.brooklyn.api.entity.ImplementedBy;

import kr.ac.hanyang.oCamp.entities.services.BasicOCampArtifact;

@Catalog(name="War Artifact Entity", description="Represents a War file Artifact, providing metrics about it (e.g. obtained from ssh)")
@ImplementedBy(WarImpl.class)

public interface War extends BasicOCampArtifact{
	
	public static final String[] REQUIREMENTS = {"DependsOn","DeploysOn"};
	
}
