# Supplementary material for: Cost-aware orchestration of applications over heterogeneous clouds
Source: PLoS One. 2020 Feb 18;15(2):e0228086. doi: 10.1371/journal.pone.0228086 (PMC7028274; doi:10.1371/journal.pone.0228086)
Supplement: S2 File — This zip file contains the implementation of the proposed system and its related files. (ZIP) [file pone.0228086.s002.zip › Code Backup/oCamp bkup/oCamp/src/kr/ac/hanyang/oCamp/entities/constraints/Burst_AboveImpl.java]

package kr.ac.hanyang.oCamp.entities.constraints;

import java.util.List;
import java.util.Map;
import java.util.Random;

import org.apache.brooklyn.api.entity.Entity;
import org.apache.brooklyn.api.sensor.AttributeSensor;
import org.apache.brooklyn.api.sensor.Sensor;
import org.apache.brooklyn.api.sensor.SensorEvent;
import org.apache.brooklyn.core.entity.lifecycle.Lifecycle;
import org.apache.brooklyn.core.entity.lifecycle.ServiceStateLogic;
import org.apache.brooklyn.core.objs.BrooklynObjectInternal;

import kr.ac.hanyang.oCamp.api.policy.Policy;
import org.apache.brooklyn.entity.machine.MachineAttributes;

public class Burst_AboveImpl<T> extends ConstraintImpl<T> implements Burst_Above {

    public Burst_AboveImpl(){}

    public void init(){super.init();}


    public boolean evaluate(SensorEvent event){
        if ( event.getSource().sensors().get(ServiceStateLogic.SERVICE_STATE_ACTUAL).equals(Lifecycle.CREATED))
            return ((Double)event.getValue()).compareTo((Double)getValue()) > 0 ;
        return true;
    }


//    public boolean isAlignedWith(ConstraintImpl constraint){
//        return (this.getProperty().equals(constraint.getProperty()) &&
//                this.getValue().equals(constraint.getValue()));
//    }

    @Override
    public ConstraintVector Violated(Entity entity) {
        boolean violated = true;
        Sensor propertySensor = this.config().get(PROPERTY);
        Object actualValue = entity.sensors().get((AttributeSensor<T>) propertySensor);
        Object defaultValue = this.config().get(VALUE);
        if (actualValue != null)
            violated = !(((Double)actualValue).compareTo((Double)defaultValue) > 0) ;
        return new ConstraintVector(propertySensor,actualValue,defaultValue,violated,this);
    }

    public Object initialValue(){
        return (Double)this.config().get(VALUE);
    }

    public Object evaluateOptional(Object oldValue){

        //if(oldValue != null && ! oldValue.equals(this.config().get(VALUE)))
        return (Double)this.config().get(VALUE);
        //else
        //return null;
    }
}
