# Supplementary material for: Cost-aware orchestration of applications over heterogeneous clouds
Source: PLoS One. 2020 Feb 18;15(2):e0228086. doi: 10.1371/journal.pone.0228086 (PMC7028274; doi:10.1371/journal.pone.0228086)
Supplement: S2 File — This zip file contains the implementation of the proposed system and its related files. (ZIP) [file pone.0228086.s002.zip › Code Backup/oCamp bkup/oCamp/src/kr/ac/hanyang/oCamp/entities/constraints/Constraint.java]

package kr.ac.hanyang.oCamp.entities.constraints;

import org.apache.brooklyn.api.entity.Entity;
import org.apache.brooklyn.api.entity.ImplementedBy;
import org.apache.brooklyn.api.sensor.Sensor;
import org.apache.brooklyn.api.sensor.SensorEvent;
import org.apache.brooklyn.api.sensor.SensorEventListener;
import org.apache.brooklyn.config.ConfigKey;
import org.apache.brooklyn.core.config.ConfigKeys;
import org.apache.brooklyn.core.sensor.BasicNotificationSensor;
import org.apache.brooklyn.util.core.flags.SetFromFlag;

@ImplementedBy(ConstraintImpl.class)
public interface Constraint<T> extends kr.ac.hanyang.oCamp.api.policy.Constraint{
	
	public static final BasicNotificationSensor<Entity> CONSTRAINT_VIOLATED = new BasicNotificationSensor<Entity>(
	            Entity.class, "constraint.was.violated", "The constraint was violated");
	
	public static final BasicNotificationSensor<Sensor> PROPERTY_SET = new BasicNotificationSensor<Sensor>(
            Sensor.class, "property.set", "The property sensor was set");
	
	public static final BasicNotificationSensor<Object> VALUE_SET = new BasicNotificationSensor<Object>(
            Object.class, "value.set", "The desired value was violated");
	
	@SetFromFlag("property")
	public static final ConfigKey<Sensor> PROPERTY = ConfigKeys.newConfigKey(Sensor.class,"property","represents the property of the constraint");
	
	@SetFromFlag("value")
	public static final ConfigKey<Object> VALUE = ConfigKeys.newConfigKey(Object.class,"value","represents the desired value of the constraint");
	
	
}
