# Supplementary material for: Cost-aware orchestration of applications over heterogeneous clouds
Source: PLoS One. 2020 Feb 18;15(2):e0228086. doi: 10.1371/journal.pone.0228086 (PMC7028274; doi:10.1371/journal.pone.0228086)
Supplement: S2 File — This zip file contains the implementation of the proposed system and its related files. (ZIP) [file pone.0228086.s002.zip › Code Backup/oCamp bkup/oCamp/src/kr/ac/hanyang/oCamp/entities/policies/CostControl.java]

package kr.ac.hanyang.oCamp.entities.policies;

import kr.ac.hanyang.oCamp.entities.policies.PolicyManager;
import kr.ac.hanyang.oCamp.entities.policies.QoSImpl;
import org.apache.brooklyn.api.entity.ImplementedBy;

@ImplementedBy(QoSImpl.class)
public interface CostControl extends PolicyManager{

	public static final String DEFAULT = "type: kr.ac.hanyang.oCamp.entities.policies.CostControl\n"
			   	+"actiongroups:\n"
			   	+"- id: REFACTOR\n"
				+"	actions:\n"
				+"	- property: PROVISIONING_LOCATION\n"
				+"	  transitions:\n"
				+"	  - type: Initial\n"
				+"	    value: ANYTHING\n"
      			+"	  - type: Change\n"
				+"		value ANYTHING\n"
    			+"	- property: SERVICE_COST\n"
				+"	  transitions:\n"
				+"	  - type: Initial\n"
				+"	    value: ANYTHING\n"
      			+"	  - type: Change\n"
				+"	    value ANYTHING\n"
   				+"	- property: APPLICATION_COST\n"
				+"	  transitions:\n"
				+"	  - type: Initial\n"
				+"	    value: ANYTHING\n"
      			+"	  - type: Change\n"
				+"	    value ANYTHING\n"
   				+"	- property: EXPECTED_APPLICATION_COST_PER_YEAR\n"
				+"	  transitions:\n"
				+"	  - type: Initial\n"
				+"	    value: ANYTHING\n"
      			+"	  - type: Change\n"
				+"	    value ANYTHING\n"
			    +"- id: BURST_ABOVE\n"
				+"  actions:\n"
				+"  - property: CPU_CREDIT\n"
				+"    transitions:\n"
				+"    - type: Initial\n"
				+"      value: ANYTHING\n"
				+"    - type: DecreaseBy\n"
				+"      value: CPU_CREDIT_RATE";


}
