# Supplementary material for: Cost-aware orchestration of applications over heterogeneous clouds
Source: PLoS One. 2020 Feb 18;15(2):e0228086. doi: 10.1371/journal.pone.0228086 (PMC7028274; doi:10.1371/journal.pone.0228086)
Supplement: S2 File — This zip file contains the implementation of the proposed system and its related files. (ZIP) [file pone.0228086.s002.zip › Code Backup/oCamp bkup/oCamp/src/kr/ac/hanyang/oCamp/entities/policies/objs/ConstraintProperties.java]

package kr.ac.hanyang.oCamp.entities.policies.objs;

import java.lang.reflect.Field;

import org.apache.brooklyn.api.effector.Effector;
import org.apache.brooklyn.api.sensor.Sensor;
import org.apache.brooklyn.core.entity.Attributes;
import org.apache.brooklyn.core.entity.trait.Startable;
import org.apache.brooklyn.entity.machine.MachineAttributes;
import org.apache.brooklyn.entity.webapp.DynamicWebAppCluster;
import org.slf4j.Logger;
import org.slf4j.LoggerFactory;

import kr.ac.hanyang.oCamp.core.traits.Scalable;
import kr.ac.hanyang.oCamp.entities.requirements.IService;
import kr.ac.hanyang.oCamp.entities.services.software.VanillaSoftwareImpl;

public class ConstraintProperties {
	
	private static final Logger log = LoggerFactory.getLogger(PolicyImpl.class);
	
	//----------Sensors----------
	public static final Sensor PROVISIONING_LOCATION = VanillaSoftwareImpl.PROVISIONING_LOCATION;
	public static final Sensor SERVICE_UP = Attributes.SERVICE_UP;
	public static final Sensor SERVICE_STATE = Attributes.SERVICE_STATE_ACTUAL;
	public static final Sensor CPU_USAGE = MachineAttributes.CPU_USAGE;
	public static final Sensor ENTITY_STARTED = IService.ENTITY_STARTED;
	public static final Sensor REQUEST_PER_SECOND = DynamicWebAppCluster.REQUESTS_PER_SECOND_LAST_PER_NODE;
	//----------Effectors----------
	
	public static final Effector START = Startable.START;
	public static final Effector STOP = Startable.STOP;
	public static final Effector SCALE_UP = Scalable.SCALE_UP;
	public static final Effector SCALE_DOWN = Scalable.SCALE_DOWN;

//	Add effectors for bursting
	public static final Effector BURST_ABOVE = Scalable.BURST_ABOVE;
	
	public static Object getProperty(String name){
		Object result = null;
		Class clazz = ConstraintProperties.class;
		try{
			Field field = clazz.getDeclaredField(name);
			field.setAccessible(true);
			if (field.isAccessible()){
				result = field.get(null);
			}else{
				return null;
			}
		}catch(NoSuchFieldException | SecurityException | IllegalArgumentException | IllegalAccessException e){
			log.error("ERROR: cannot return sensor "+name+". Reason: "+e.getMessage());
		}
		return result;
	}
	
}
