# Supplementary material for: Cost-aware orchestration of applications over heterogeneous clouds
Source: PLoS One. 2020 Feb 18;15(2):e0228086. doi: 10.1371/journal.pone.0228086 (PMC7028274; doi:10.1371/journal.pone.0228086)
Supplement: S2 File — This zip file contains the implementation of the proposed system and its related files. (ZIP) [file pone.0228086.s002.zip › Code Backup/oCamp bkup/oCamp/src/kr/ac/hanyang/oCamp/entities/requirements/ConnectTo.java]

package kr.ac.hanyang.oCamp.entities.requirements;

import org.apache.brooklyn.api.catalog.Catalog;
import org.apache.brooklyn.api.entity.Entity;
import org.apache.brooklyn.api.entity.ImplementedBy;
import org.apache.brooklyn.config.ConfigKey;
import org.apache.brooklyn.core.config.ConfigKeys;
import org.apache.brooklyn.util.core.flags.SetFromFlag;

@Catalog(name="ConnectTo relationship", description="Represents the relationship ConnectsTo")
@ImplementedBy(ConnectToImpl.class)
public interface ConnectTo extends Entity{
	
	@SetFromFlag("user")
    ConfigKey<String> USERNAME = ConfigKeys.newConfigKey(String.class,"user" ,"username to connect using","admin");
	
	@SetFromFlag("password")
    ConfigKey<String> PASSWORD = ConfigKeys.newConfigKey(String.class,"password" ,"password to connect using","");
	
	public <T> T getScript();
}
