# Supplementary material for: Cost-aware orchestration of applications over heterogeneous clouds
Source: PLoS One. 2020 Feb 18;15(2):e0228086. doi: 10.1371/journal.pone.0228086 (PMC7028274; doi:10.1371/journal.pone.0228086)
Supplement: S2 File — This zip file contains the implementation of the proposed system and its related files. (ZIP) [file pone.0228086.s002.zip › Code Backup/oCamp bkup/oCamp/src/kr/ac/hanyang/oCamp/entities/requirements/ConnectToImpl.java]

package kr.ac.hanyang.oCamp.entities.requirements;

import java.util.Collection;
import java.util.Map;

import org.apache.brooklyn.api.entity.Entity;
import org.apache.brooklyn.api.location.Location;
import org.apache.brooklyn.api.mgmt.Task;
import org.apache.brooklyn.core.entity.Entities;
import org.apache.brooklyn.core.entity.trait.Startable;
import org.apache.brooklyn.core.objs.BrooklynObjectInternal;
import org.apache.brooklyn.entity.stock.EffectorStartableImpl;
import org.slf4j.Logger;
import org.slf4j.LoggerFactory;

import kr.ac.hanyang.oCamp.entities.services.BasicOCampArtifact;

/**
 * 
 * @author kena
 * 
 * @param <T>
 * 
 * TODO I need to provide properties for 
 * 		port: 
 * 		root_password: credentials
 * 		this is to facilitate connections 
 * 		also make use of default port and password in configuration file.
 */


public class ConnectToImpl<T> extends EffectorStartableImpl implements Startable, ConnectTo{
	private static final Logger log = LoggerFactory.getLogger(ConnectToImpl.class);
	
	T script;
	
	public ConnectToImpl(){
		super();
	}
	
	@SuppressWarnings("unchecked")
	public void init(){
		super.init();
		script = ((BasicOCampArtifact)this.getParent()).getContent();
	}
	

	public <T> T getScript() {
		return null;
	}

	
	public boolean executeContent(Entity child) {
		//Object content =  ((IArtifact)this.getParent()).getContent();
		if(script instanceof String){
				if (child instanceof IDeployable){
					IExecutable fulfillment = (IExecutable) child;
					log.info("**** INFO INFO **** Executecuting task on ConnectTo...");
					fulfillment.executeScript((String) script);
					return true;
				}
		}
		return false;
	}

	@Override
	public void start(Collection<? extends Location> locations) {
		
		for(Entity e: this.getChildren()){
			log.info("**** INFO INFO **** Starting ConnectTo...");
			Task<Void> task = Entities.invokeEffector(this, e, Startable.START);	
			task.blockUntilEnded(null);
			
			if (task.isDone() /*&& !task.isError()*/){
				log.info("**** INFO INFO **** "+task.getStatusSummary());
				Task<Void> deployTask = Entities.invokeEffector(this, e, IDeployable.DEPLOY);
				log.info("**** INFO INFO ****"+deployTask.getStatusSummary());
			}else
				log.error("**** ERROR ERROR **** ERROR ERROR ****"+task.getStatusSummary());
		}
	}


}
