# Supplementary material for: Cost-aware orchestration of applications over heterogeneous clouds
Source: PLoS One. 2020 Feb 18;15(2):e0228086. doi: 10.1371/journal.pone.0228086 (PMC7028274; doi:10.1371/journal.pone.0228086)
Supplement: S2 File — This zip file contains the implementation of the proposed system and its related files. (ZIP) [file pone.0228086.s002.zip › Code Backup/oCamp bkup/oCamp/src/kr/ac/hanyang/oCamp/entities/requirements/IEntity.java]

package kr.ac.hanyang.oCamp.entities.requirements;

import org.apache.brooklyn.api.entity.Entity;
import org.apache.brooklyn.config.ConfigKey;
import org.apache.brooklyn.core.config.ConfigKeys;

public interface IEntity<T> extends Entity{
	
	ConfigKey<String> LOCATION = ConfigKeys.newStringConfigKey(
            "location",
            "The the entity should be provisioned");
	
//	public static final ConstraintSetImpl CONSTRAINTSET = new ConstraintSetImpl.Builder("Entity Constraints").addConstraint(new ConstraintImpl.Builder( (BasicSensor) Attributes.SERVICE_UP).build())
//																									 .addConstraint(new ConstraintImpl.Builder( (BasicSensor) SoftwareProcess.PROVISIONING_LOCATION).build()).build();
//	
//	public ConstraintSetImpl getConstraintSet();
}
