# Supplementary material for: Cost-aware orchestration of applications over heterogeneous clouds
Source: PLoS One. 2020 Feb 18;15(2):e0228086. doi: 10.1371/journal.pone.0228086 (PMC7028274; doi:10.1371/journal.pone.0228086)
Supplement: S2 File — This zip file contains the implementation of the proposed system and its related files. (ZIP) [file pone.0228086.s002.zip › Code Backup/oCamp bkup/oCamp/src/kr/ac/hanyang/oCamp/entities/requirements/IService.java]

package kr.ac.hanyang.oCamp.entities.requirements;

import org.apache.brooklyn.api.sensor.AttributeSensor;
import org.apache.brooklyn.core.sensor.Sensors;

public interface IService{
	
	//public String[] getCapabilities();
	
	public static final AttributeSensor<Boolean> ENTITY_STARTED = Sensors.newBooleanSensor("entity.started", "the entity is started or not");
	
	
}
