# Supplementary material for: Cost-aware orchestration of applications over heterogeneous clouds
Source: PLoS One. 2020 Feb 18;15(2):e0228086. doi: 10.1371/journal.pone.0228086 (PMC7028274; doi:10.1371/journal.pone.0228086)
Supplement: S2 File — This zip file contains the implementation of the proposed system and its related files. (ZIP) [file pone.0228086.s002.zip › Code Backup/oCamp bkup/oCamp/src/kr/ac/hanyang/oCamp/entities/services/BasicOCampArtifact.java]

package kr.ac.hanyang.oCamp.entities.services;

import org.apache.brooklyn.api.entity.Entity;
import org.apache.brooklyn.config.ConfigKey;
import org.apache.brooklyn.core.config.BasicConfigKey;
import org.apache.brooklyn.util.core.flags.SetFromFlag;


public interface BasicOCampArtifact extends Entity{
	
	public static final String[] REQUIREMENTS = {"DependsOn"};
	
	@SetFromFlag("content")
	public static final ConfigKey<String> CONTENT = new BasicConfigKey<String>(
			String.class, "content","The content of this artifact");
	
	public <T> T getContent();
	
	public String[] getRequirements();
	
}
