# Supplementary material for: Cost-aware orchestration of applications over heterogeneous clouds
Source: PLoS One. 2020 Feb 18;15(2):e0228086. doi: 10.1371/journal.pone.0228086 (PMC7028274; doi:10.1371/journal.pone.0228086)
Supplement: S2 File — This zip file contains the implementation of the proposed system and its related files. (ZIP) [file pone.0228086.s002.zip › Code Backup/oCamp bkup/oCamp/src/kr/ac/hanyang/oCamp/entities/services/BasicOCampService.java]

package kr.ac.hanyang.oCamp.entities.services;

import org.apache.brooklyn.config.ConfigKey;
import org.apache.brooklyn.core.config.ConfigKeys;
import org.apache.brooklyn.core.location.cloud.CloudLocationConfig;
import org.apache.brooklyn.location.jclouds.JcloudsLocationConfig;
import org.jclouds.compute.domain.OsFamily;

public interface BasicOCampService {
	
	public static final ConfigKey<Object> LOCATIONS = ConfigKeys.newConfigKey(Object.class, "locations",
			"The location or locations to start in, as a string, a location object, a list of strings, "
					+ "or a list of location objects");
	
	public static final String[] CAPABILITIES = {"DependsOn"};
	
	public static final ConfigKey<OsFamily> OS_FAMILY = JcloudsLocationConfig.OS_FAMILY;
	public static final ConfigKey<String> OS_VERSION = JcloudsLocationConfig.OS_VERSION_REGEX;
	public static final ConfigKey<Boolean> OS_64BIT = CloudLocationConfig.OS_64_BIT;		    
	public static final ConfigKey<Object> MIN_RAM = CloudLocationConfig.MIN_RAM;			
	public static final ConfigKey<Integer> MIN_CORES = CloudLocationConfig.MIN_CORES;		    
	public static final ConfigKey<Object> MIN_DISK = CloudLocationConfig.MIN_DISK;	
	public static final ConfigKey<String> DOMAIN_NAME = CloudLocationConfig.DOMAIN_NAME;
	public static final ConfigKey<Double> MAX_CPU_CREDIT = ConfigKeys.newDoubleConfigKey("max_cpu_credit", "specifies the cpu credit of the VM");
	
	
}
