# Supplementary material for: Cost-aware orchestration of applications over heterogeneous clouds
Source: PLoS One. 2020 Feb 18;15(2):e0228086. doi: 10.1371/journal.pone.0228086 (PMC7028274; doi:10.1371/journal.pone.0228086)
Supplement: S2 File — This zip file contains the implementation of the proposed system and its related files. (ZIP) [file pone.0228086.s002.zip › Code Backup/oCamp bkup/oCamp/src/kr/ac/hanyang/oCamp/entities/services/cluster/LoadBalancedCluster.java]

package kr.ac.hanyang.oCamp.entities.services.cluster;

import org.apache.brooklyn.entity.machine.pool.ServerPool;
import org.apache.brooklyn.util.core.flags.SetFromFlag;
import org.apache.brooklyn.api.entity.EntitySpec;
import org.apache.brooklyn.api.entity.ImplementedBy;
import org.apache.brooklyn.config.ConfigKey;

@ImplementedBy(LoadBalancedClusterImpl.class)
public interface LoadBalancedCluster extends ServerPool{
	@SetFromFlag("member")
	ConfigKey<EntitySpec<?>> MEMBER_TYPE = ServerPool.MEMBER_SPEC;
	
	@SetFromFlag("inboundPorts")
	ConfigKey<EntitySpec<?>> INBOUND_PORTS = ServerPool.MEMBER_SPEC;
}
