# Supplementary material for: Cost-aware orchestration of applications over heterogeneous clouds
Source: PLoS One. 2020 Feb 18;15(2):e0228086. doi: 10.1371/journal.pone.0228086 (PMC7028274; doi:10.1371/journal.pone.0228086)
Supplement: S2 File — This zip file contains the implementation of the proposed system and its related files. (ZIP) [file pone.0228086.s002.zip › Code Backup/oCamp bkup/oCamp/src/kr/ac/hanyang/oCamp/entities/services/cluster/LoadBalancedClusterImpl.java]

package kr.ac.hanyang.oCamp.entities.services.cluster;

import org.apache.brooklyn.entity.machine.pool.ServerPoolImpl;

public class LoadBalancedClusterImpl extends ServerPoolImpl implements LoadBalancedCluster{


}
